# Supplementary material for: A pcu topology metal–organic framework, Ni(1,4-bib)(inca)2, that exhibits high CO2/N2 selectivity and low water vapour affinity
Source: J Mater Chem A Mater. 2025 Apr 29;13(23):17562–8. doi: 10.1039/d5ta01995h (PMC12068445; doi:10.1039/d5ta01995h)
Supplement: TA-013-D5TA01995H-s005 [file TA-013-D5TA01995H-s005.cif]

# Supplementary Information (SI) for Journal of Materials Chemistry A.
# This journal is © The Royal Society of Chemistry 2025

####################################################################### 
# 
# This file contains crystal structure data downloaded from the 
# Cambridge Structural Database (CSD) hosted by the Cambridge 
# Crystallographic Data Centre (CCDC).
# 
# Full information about CCDC data access policies and citation 
# guidelines are available at http://www.ccdc.cam.ac.uk/access/V1 
# 
# Audit and citation data items may have been added by the CCDC. 
# Please retain this information to preserve the provenance of 
# this file and to allow appropriate attribution of the data. 
# 
#######################################################################

data_pcu-1-Ni
_database_code_depnum_ccdc_archive 'CCDC 2429367'
loop_
_audit_author_name
_audit_author_address
'Lilia Croitor'
;University of Limerick
Ireland
;
_audit_update_record             
;
2025-03-06 deposited with the CCDC.	2025-04-28 downloaded from the CCDC.
;

_audit_creation_method           SHELXL-2014/7
_shelx_SHELXL_version_number     2014/7
_chemical_name_systematic        ?
_chemical_name_common            ?
_chemical_melting_point          ?
_chemical_formula_moiety         ?
_chemical_formula_sum            'C31 H29 N9 Ni O6'
_chemical_formula_weight         682.34

loop_
_atom_type_symbol
_atom_type_description
_atom_type_scat_dispersion_real
_atom_type_scat_dispersion_imag
_atom_type_scat_source
C C 0.0033 0.0016 'International Tables Vol C Tables 4.2.6.8 and 6.1.1.4'
H H 0.0000 0.0000 'International Tables Vol C Tables 4.2.6.8 and 6.1.1.4'
N N 0.0061 0.0033 'International Tables Vol C Tables 4.2.6.8 and 6.1.1.4'
Ni Ni 0.3393 1.1124 'International Tables Vol C Tables 4.2.6.8 and 6.1.1.4'
O O 0.0106 0.0060 'International Tables Vol C Tables 4.2.6.8 and 6.1.1.4'

_space_group_crystal_system      monoclinic
_space_group_IT_number           14
_space_group_name_H-M_alt        'P 21/c'
_space_group_name_Hall           '-P 2ybc'

_shelx_space_group_comment       
;
The symmetry employed for this shelxl refinement is uniquely defined
by the following loop, which should always be used as a source of
symmetry information in preference to the above space-group names.
They are only intended as comments.
;

loop_
_space_group_symop_operation_xyz
'x, y, z'
'-x, y+1/2, -z+1/2'
'-x, -y, -z'
'x, -y-1/2, z-1/2'

_cell_length_a                   13.6323(7)
_cell_length_b                   16.4865(8)
_cell_length_c                   14.5470(7)
_cell_angle_alpha                90
_cell_angle_beta                 101.815(2)
_cell_angle_gamma                90
_cell_volume                     3200.2(3)
_cell_formula_units_Z            4
_cell_measurement_temperature    160(2)
_cell_measurement_reflns_used    9860
_cell_measurement_theta_min      2.90
_cell_measurement_theta_max      28.31

_exptl_crystal_description       block
_exptl_crystal_colour            'pale green'
_exptl_crystal_density_meas      ?
_exptl_crystal_density_method    ?
_exptl_crystal_density_diffrn    1.416
_exptl_crystal_F_000             1416
_exptl_transmission_factor_min   ?
_exptl_transmission_factor_max   ?
_exptl_crystal_size_max          0.23
_exptl_crystal_size_mid          0.22
_exptl_crystal_size_min          0.18
_exptl_absorpt_coefficient_mu    0.664
_shelx_estimated_absorpt_T_min   ?
_shelx_estimated_absorpt_T_max   ?
_exptl_absorpt_correction_type   none
_exptl_absorpt_correction_T_min  ?
_exptl_absorpt_correction_T_max  ?
_exptl_absorpt_process_details   ?
_exptl_absorpt_special_details   ?
_diffrn_ambient_temperature      160(2)
_diffrn_radiation_wavelength     0.71073
_diffrn_radiation_type           MoK\a
_diffrn_source                   ?
_diffrn_measurement_device_type  'Bruker APEX-II CCD'
_diffrn_measurement_method       '\f and \w scans'
_diffrn_detector_area_resol_mean ?
_diffrn_reflns_number            75749
_diffrn_reflns_av_unetI/netI     0.0159
_diffrn_reflns_av_R_equivalents  0.0348
_diffrn_reflns_limit_h_min       -16
_diffrn_reflns_limit_h_max       16
_diffrn_reflns_limit_k_min       -19
_diffrn_reflns_limit_k_max       19
_diffrn_reflns_limit_l_min       -17
_diffrn_reflns_limit_l_max       17
_diffrn_reflns_theta_min         2.855
_diffrn_reflns_theta_max         25.026
_diffrn_reflns_theta_full        25.026
_diffrn_measured_fraction_theta_max 0.998
_diffrn_measured_fraction_theta_full 0.998
_diffrn_reflns_Laue_measured_fraction_max 0.998
_diffrn_reflns_Laue_measured_fraction_full 0.998
_diffrn_reflns_point_group_measured_fraction_max 0.998
_diffrn_reflns_point_group_measured_fraction_full 0.998
_reflns_number_total             5650
_reflns_number_gt                4778
_reflns_threshold_expression     'I > 2\s(I)'
_reflns_Friedel_coverage         0.000
_reflns_Friedel_fraction_max     .
_reflns_Friedel_fraction_full    .

_reflns_special_details          
;
 Reflections were merged by SHELXL according to the crystal
 class for the calculation of statistics and refinement.
 
 _reflns_Friedel_fraction is defined as the number of unique
 Friedel pairs measured divided by the number that would be
 possible theoretically, ignoring centric projections and
 systematic absences.
;

_computing_data_collection       ?
_computing_cell_refinement       ?
_computing_data_reduction        ?
_computing_structure_solution    ?
_computing_structure_refinement  'SHELXL-2014/7 (Sheldrick, 2014)'
_computing_molecular_graphics    ?
_computing_publication_material  ?
_refine_special_details          ?
_refine_ls_structure_factor_coef Fsqd
_refine_ls_matrix_type           full
_refine_ls_weighting_scheme      calc
_refine_ls_weighting_details     
'w=1/[\s^2^(Fo^2^)+(0.0434P)^2^+3.0233P] where P=(Fo^2^+2Fc^2^)/3'
_atom_sites_solution_primary     ?
_atom_sites_solution_secondary   ?
_atom_sites_solution_hydrogens   mixed
_refine_ls_hydrogen_treatment    constr
_refine_ls_extinction_method     none
_refine_ls_extinction_coef       .
_refine_ls_number_reflns         5650
_refine_ls_number_parameters     435
_refine_ls_number_restraints     0
_refine_ls_R_factor_all          0.0394
_refine_ls_R_factor_gt           0.0312
_refine_ls_wR_factor_ref         0.0877
_refine_ls_wR_factor_gt          0.0814
_refine_ls_goodness_of_fit_ref   0.998
_refine_ls_restrained_S_all      0.998
_refine_ls_shift/su_max          0.002
_refine_ls_shift/su_mean         0.000

loop_
_atom_site_label
_atom_site_type_symbol
_atom_site_fract_x
_atom_site_fract_y
_atom_site_fract_z
_atom_site_U_iso_or_equiv
_atom_site_adp_type
_atom_site_occupancy
_atom_site_site_symmetry_order
_atom_site_calc_flag
_atom_site_refinement_flags_posn
_atom_site_refinement_flags_adp
_atom_site_refinement_flags_occupancy
_atom_site_disorder_assembly
_atom_site_disorder_group
Ni1 Ni 0.69518(2) 0.50054(2) 0.77365(2) 0.01099(9) Uani 1 1 d . . . . .
O1 O 0.67213(10) 0.58804(8) 0.86618(9) 0.0185(3) Uani 1 1 d . . . . .
O2 O 0.57692(9) 0.56108(7) 0.97129(9) 0.0169(3) Uani 1 1 d . . . . .
O3 O 0.71965(10) 0.41441(8) 0.67794(9) 0.0189(3) Uani 1 1 d . . . . .
O4 O 0.80557(10) 0.44234(8) 0.56616(9) 0.0204(3) Uani 1 1 d . . . . .
N1 N 0.69263(12) 0.90448(9) 1.17861(11) 0.0169(3) Uani 1 1 d . . . . .
N2 N 0.74451(12) 0.90539(9) 1.10790(11) 0.0177(3) Uani 1 1 d . . . . .
H2 H 0.7840 0.9451 1.0974 0.021 Uiso 1 1 calc R U . . .
N3 N 0.69595(12) 0.09336(9) 0.36964(11) 0.0168(3) Uani 1 1 d . . . . .
N4 N 0.64473(12) 0.09311(9) 0.44097(11) 0.0170(3) Uani 1 1 d . . . . .
H4 H 0.6069 0.0529 0.4532 0.020 Uiso 1 1 calc R U . . .
N5 N 0.54259(12) 0.48686(9) 0.72115(11) 0.0174(3) Uani 1 1 d . . . . .
N6 N 0.37863(12) 0.49325(10) 0.70940(11) 0.0205(4) Uani 1 1 d . . . . .
N7 N 0.01117(12) 0.52735(11) 0.82359(12) 0.0227(4) Uani 1 1 d . . . . .
N8 N -0.15099(11) 0.51955(10) 0.82082(11) 0.0171(3) Uani 1 1 d . . . . .
C1 C 0.63443(13) 0.60550(11) 0.93616(12) 0.0148(4) Uani 1 1 d . . . . .
C2 C 0.66340(14) 0.68739(11) 0.97911(13) 0.0169(4) Uani 1 1 d . . . . .
C3 C 0.62943(14) 0.71233(11) 1.05733(13) 0.0177(4) Uani 1 1 d . . . . .
H3 H 0.5858 0.6791 1.0842 0.021 Uiso 1 1 calc R U . . .
C4 C 0.66111(14) 0.78855(11) 1.09651(13) 0.0171(4) Uani 1 1 d . . . . .
C5 C 0.72688(14) 0.83648(11) 1.05586(13) 0.0177(4) Uani 1 1 d . . . . .
C6 C 0.76163(15) 0.81168(12) 0.97607(14) 0.0226(4) Uani 1 1 d . . . . .
H6 H 0.8058 0.8444 0.9491 0.027 Uiso 1 1 calc R U . . .
C7 C 0.72855(15) 0.73771(12) 0.93890(14) 0.0212(4) Uani 1 1 d . . . . .
H7 H 0.7499 0.7193 0.8843 0.025 Uiso 1 1 calc R U . . .
C8 C 0.64360(14) 0.83503(11) 1.17320(13) 0.0188(4) Uani 1 1 d . . . . .
H8 H 0.6023 0.8186 1.2151 0.023 Uiso 1 1 calc R U . . .
C9 C 0.75096(14) 0.39710(11) 0.60461(13) 0.0162(4) Uani 1 1 d . . . . .
C10 C 0.71989(14) 0.31548(11) 0.56180(13) 0.0175(4) Uani 1 1 d . . . . .
C11 C 0.75302(15) 0.28925(11) 0.48385(13) 0.0202(4) Uani 1 1 d . . . . .
H11 H 0.7949 0.3226 0.4550 0.024 Uiso 1 1 calc R U . . .
C12 C 0.72331(14) 0.21160(11) 0.44773(13) 0.0187(4) Uani 1 1 d . . . . .
C13 C 0.66027(14) 0.16350(11) 0.49053(13) 0.0171(4) Uani 1 1 d . . . . .
C14 C 0.62516(15) 0.19016(12) 0.56952(14) 0.0220(4) Uani 1 1 d . . . . .
H14 H 0.5822 0.1575 0.5979 0.026 Uiso 1 1 calc R U . . .
C15 C 0.65589(15) 0.26569(12) 0.60392(13) 0.0208(4) Uani 1 1 d . . . . .
H15 H 0.6337 0.2853 0.6576 0.025 Uiso 1 1 calc R U . . .
C16 C 0.74235(15) 0.16377(12) 0.37270(14) 0.0222(4) Uani 1 1 d . . . . .
H16 H 0.7830 0.1801 0.3302 0.027 Uiso 1 1 calc R U . . .
C17 C 0.49553(16) 0.47137(15) 0.62955(14) 0.0305(5) Uani 1 1 d . . . . .
H17 H 0.5287 0.4594 0.5798 0.037 Uiso 1 1 calc R U . . .
C18 C 0.39522(16) 0.47568(16) 0.62124(15) 0.0335(5) Uani 1 1 d . . . . .
H18 H 0.3458 0.4681 0.5656 0.040 Uiso 1 1 calc R U . . .
C19 C 0.47023(14) 0.49958(11) 0.76674(14) 0.0183(4) Uani 1 1 d . . . . .
H19 H 0.4808 0.5117 0.8319 0.022 Uiso 1 1 calc R U . . .
C20 C 0.28455(15) 0.50137(12) 0.73753(14) 0.0213(4) Uani 1 1 d . . . . .
C21 C 0.19755(15) 0.51610(13) 0.67066(14) 0.0247(4) Uani 1 1 d . . . . .
H21 H 0.2001 0.5203 0.6061 0.030 Uiso 1 1 calc R U . . .
C22 C 0.10707(15) 0.52462(14) 0.69929(14) 0.0263(5) Uani 1 1 d . . . . .
H22 H 0.0472 0.5346 0.6543 0.032 Uiso 1 1 calc R U . . .
C23 C 0.10436(15) 0.51853(13) 0.79382(15) 0.0239(4) Uani 1 1 d . . . . .
C24 C 0.19117(16) 0.50376(13) 0.86044(15) 0.0264(5) Uani 1 1 d . . . . .
H24 H 0.1887 0.5000 0.9251 0.032 Uiso 1 1 calc R U . . .
C25 C 0.28162(15) 0.49453(13) 0.83168(14) 0.0248(5) Uani 1 1 d . . . . .
H25 H 0.3413 0.4835 0.8765 0.030 Uiso 1 1 calc R U . . .
C26 C -0.00560(15) 0.56945(13) 0.90084(14) 0.0253(4) Uani 1 1 d . . . . .
H26 H 0.0429 0.5966 0.9467 0.030 Uiso 1 1 calc R U . . .
C27 C -0.10501(14) 0.56418(12) 0.89810(13) 0.0220(4) Uani 1 1 d . . . . .
H27 H -0.1385 0.5877 0.9428 0.026 Uiso 1 1 calc R U . . .
C28 C -0.07884(15) 0.49872(12) 0.77780(14) 0.0208(4) Uani 1 1 d . . . . .
H28 H -0.0886 0.4675 0.7217 0.025 Uiso 1 1 calc R U . . .
O1W O 0.00279(14) 0.61383(15) 0.47921(16) 0.0597(6) Uani 1 1 d G . . . .
H1WA H 0.0166 0.6618 0.5036 0.089 Uiso 1 1 d G U . . .
H1WB H 0.0595 0.5961 0.4686 0.089 Uiso 1 1 d G U . . .
N9 N 0.03465(15) 0.27838(13) 0.79202(16) 0.0428(5) Uani 1 1 d . . . . .
O5 O -0.01814(18) 0.27706(17) 0.93133(18) 0.0834(8) Uani 1 1 d . . . . .
C29 C 0.0432(2) 0.2929(2) 0.8831(2) 0.0619(9) Uani 1 1 d . . . . .
H29 H 0.1034 0.3184 0.9142 0.074 Uiso 1 1 calc R U . . .
C31 C 0.1143(2) 0.2956(2) 0.7431(2) 0.0595(8) Uani 1 1 d . . . . .
H31A H 0.1696 0.3225 0.7860 0.089 Uiso 1 1 calc R U . . .
H31B H 0.0892 0.3314 0.6896 0.089 Uiso 1 1 calc R U . . .
H31C H 0.1383 0.2449 0.7205 0.089 Uiso 1 1 calc R U . . .
C30 C -0.0594(4) 0.2477(5) 0.7330(5) 0.070(2) Uani 0.792(19) 1 d . . P A 1
H30A H -0.0950 0.2143 0.7714 0.105 Uiso 0.792(19) 1 calc R U P A 1
H30B H -0.0438 0.2148 0.6817 0.105 Uiso 0.792(19) 1 calc R U P A 1
H30C H -0.1018 0.2935 0.7068 0.105 Uiso 0.792(19) 1 calc R U P A 1
C30' C -0.024(3) 0.2123(19) 0.7675(18) 0.084(8) Uiso 0.208(19) 1 d . . P A 2
H30D H 0.0175 0.1668 0.7550 0.126 Uiso 0.208(19) 1 calc R U P A 2
H30E H -0.0745 0.2244 0.7109 0.126 Uiso 0.208(19) 1 calc R U P A 2
H30F H -0.0573 0.1981 0.8189 0.126 Uiso 0.208(19) 1 calc R U P A 2

loop_
_atom_site_aniso_label
_atom_site_aniso_U_11
_atom_site_aniso_U_22
_atom_site_aniso_U_33
_atom_site_aniso_U_23
_atom_site_aniso_U_13
_atom_site_aniso_U_12
Ni1 0.01265(13) 0.00981(13) 0.01082(13) 0.00020(8) 0.00311(9) 0.00019(8)
O1 0.0233(7) 0.0159(7) 0.0178(7) -0.0041(5) 0.0075(6) -0.0004(5)
O2 0.0186(7) 0.0148(6) 0.0180(7) -0.0016(5) 0.0054(5) -0.0012(5)
O3 0.0249(7) 0.0163(7) 0.0175(7) -0.0055(5) 0.0087(6) -0.0004(5)
O4 0.0259(7) 0.0161(7) 0.0216(7) -0.0037(5) 0.0105(6) -0.0041(6)
N1 0.0203(8) 0.0163(8) 0.0154(8) -0.0019(6) 0.0070(6) 0.0002(6)
N2 0.0234(9) 0.0140(8) 0.0179(8) -0.0029(6) 0.0097(7) -0.0042(6)
N3 0.0207(8) 0.0148(8) 0.0159(8) -0.0025(6) 0.0064(6) -0.0018(6)
N4 0.0214(8) 0.0145(8) 0.0173(8) -0.0034(6) 0.0094(7) -0.0054(6)
N5 0.0163(8) 0.0190(8) 0.0167(8) -0.0013(6) 0.0031(6) -0.0014(6)
N6 0.0138(8) 0.0306(9) 0.0167(8) -0.0011(7) 0.0020(6) -0.0020(7)
N7 0.0139(8) 0.0330(9) 0.0211(8) -0.0013(7) 0.0031(7) -0.0022(7)
N8 0.0165(8) 0.0191(8) 0.0161(8) 0.0012(6) 0.0038(6) 0.0001(6)
C1 0.0151(9) 0.0152(9) 0.0129(9) -0.0006(7) 0.0003(7) 0.0030(7)
C2 0.0180(9) 0.0158(9) 0.0166(9) -0.0016(7) 0.0031(7) -0.0009(7)
C3 0.0190(9) 0.0154(9) 0.0195(10) -0.0024(7) 0.0059(8) -0.0018(7)
C4 0.0184(9) 0.0171(9) 0.0172(9) -0.0014(7) 0.0069(8) -0.0002(7)
C5 0.0215(10) 0.0138(9) 0.0179(9) -0.0017(7) 0.0047(8) -0.0012(7)
C6 0.0291(11) 0.0195(10) 0.0230(10) -0.0028(8) 0.0144(9) -0.0057(8)
C7 0.0277(11) 0.0188(10) 0.0198(10) -0.0045(8) 0.0114(8) -0.0019(8)
C8 0.0226(10) 0.0168(9) 0.0188(10) -0.0025(7) 0.0084(8) -0.0036(8)
C9 0.0181(9) 0.0138(9) 0.0161(9) -0.0016(7) 0.0016(7) 0.0026(7)
C10 0.0192(10) 0.0155(9) 0.0183(9) -0.0018(7) 0.0049(8) -0.0020(7)
C11 0.0259(10) 0.0163(10) 0.0208(10) -0.0044(8) 0.0107(8) -0.0056(8)
C12 0.0223(10) 0.0170(10) 0.0184(10) -0.0030(7) 0.0083(8) -0.0035(8)
C13 0.0188(9) 0.0144(9) 0.0183(9) -0.0025(7) 0.0040(7) -0.0019(7)
C14 0.0251(11) 0.0214(10) 0.0230(10) -0.0038(8) 0.0132(8) -0.0072(8)
C15 0.0251(10) 0.0217(10) 0.0183(10) -0.0070(8) 0.0108(8) -0.0031(8)
C16 0.0295(11) 0.0181(10) 0.0221(10) -0.0060(8) 0.0127(9) -0.0071(8)
C17 0.0208(11) 0.0538(14) 0.0172(10) -0.0080(10) 0.0045(8) -0.0038(10)
C18 0.0191(11) 0.0627(16) 0.0173(10) -0.0089(10) 0.0009(8) -0.0052(10)
C19 0.0159(9) 0.0221(10) 0.0162(10) -0.0014(7) 0.0013(7) -0.0005(7)
C20 0.0143(9) 0.0287(11) 0.0207(10) -0.0011(8) 0.0033(8) -0.0031(8)
C21 0.0190(10) 0.0377(12) 0.0169(10) 0.0012(9) 0.0026(8) -0.0015(9)
C22 0.0142(10) 0.0411(12) 0.0216(10) 0.0005(9) -0.0012(8) -0.0001(9)
C23 0.0139(9) 0.0341(11) 0.0235(10) -0.0001(9) 0.0037(8) -0.0025(8)
C24 0.0199(10) 0.0422(13) 0.0172(10) 0.0028(9) 0.0041(8) -0.0032(9)
C25 0.0147(10) 0.0394(12) 0.0186(10) 0.0025(9) -0.0003(8) -0.0012(8)
C26 0.0204(10) 0.0348(12) 0.0196(10) -0.0033(9) 0.0014(8) -0.0046(9)
C27 0.0187(10) 0.0291(11) 0.0183(10) -0.0023(8) 0.0042(8) -0.0015(8)
C28 0.0171(10) 0.0247(10) 0.0203(10) -0.0018(8) 0.0032(8) -0.0012(8)
O1W 0.0367(11) 0.0713(15) 0.0701(14) -0.0119(12) 0.0089(10) 0.0051(10)
N9 0.0328(11) 0.0405(12) 0.0566(14) 0.0017(10) 0.0126(10) 0.0050(9)
O5 0.0704(16) 0.110(2) 0.0805(17) 0.0298(15) 0.0401(14) 0.0194(14)
C29 0.0432(17) 0.092(2) 0.0495(18) 0.0238(17) 0.0076(14) 0.0055(16)
C31 0.0505(18) 0.076(2) 0.0563(18) 0.0131(16) 0.0203(15) 0.0031(15)
C30 0.044(3) 0.072(4) 0.095(5) -0.047(3) 0.019(3) -0.008(2)

_geom_special_details            
;
 All esds (except the esd in the dihedral angle between two l.s. planes)
 are estimated using the full covariance matrix.  The cell esds are taken
 into account individually in the estimation of esds in distances, angles
 and torsion angles; correlations between esds in cell parameters are only
 used when they are defined by crystal symmetry.  An approximate (isotropic)
 treatment of cell esds is used for estimating esds involving l.s. planes.
;

loop_
_geom_bond_atom_site_label_1
_geom_bond_atom_site_label_2
_geom_bond_distance
_geom_bond_site_symmetry_2
_geom_bond_publ_flag
Ni1 O1 2.0408(12) . ?
Ni1 O3 2.0630(12) . ?
Ni1 N5 2.0762(16) . ?
Ni1 N3 2.0836(15) 4_566 ?
Ni1 N1 2.0844(15) 4_575 ?
Ni1 N8 2.0923(16) 1_655 ?
O1 C1 1.264(2) . ?
O2 C1 1.255(2) . ?
O3 C9 1.260(2) . ?
O4 C9 1.262(2) . ?
N1 C8 1.320(2) . ?
N1 N2 1.362(2) . ?
N1 Ni1 2.0844(15) 4_576 ?
N2 C5 1.359(2) . ?
N2 H2 0.8800 . ?
N3 C16 1.318(2) . ?
N3 N4 1.364(2) . ?
N3 Ni1 2.0836(15) 4_565 ?
N4 C13 1.360(2) . ?
N4 H4 0.8800 . ?
N5 C19 1.313(2) . ?
N5 C17 1.379(3) . ?
N6 C19 1.356(3) . ?
N6 C18 1.378(3) . ?
N6 C20 1.430(2) . ?
N7 C28 1.356(3) . ?
N7 C26 1.379(3) . ?
N7 C23 1.431(3) . ?
N8 C28 1.315(3) . ?
N8 C27 1.382(2) . ?
N8 Ni1 2.0924(16) 1_455 ?
C1 C2 1.506(2) . ?
C2 C3 1.376(3) . ?
C2 C7 1.426(3) . ?
C3 C4 1.410(3) . ?
C3 H3 0.9500 . ?
C4 C5 1.412(3) . ?
C4 C8 1.413(3) . ?
C5 C6 1.401(3) . ?
C6 C7 1.372(3) . ?
C6 H6 0.9500 . ?
C7 H7 0.9500 . ?
C8 H8 0.9500 . ?
C9 C10 1.507(2) . ?
C10 C11 1.373(3) . ?
C10 C15 1.424(3) . ?
C11 C12 1.411(3) . ?
C11 H11 0.9500 . ?
C12 C13 1.405(3) . ?
C12 C16 1.413(3) . ?
C13 C14 1.403(3) . ?
C14 C15 1.375(3) . ?
C14 H14 0.9500 . ?
C15 H15 0.9500 . ?
C16 H16 0.9500 . ?
C17 C18 1.350(3) . ?
C17 H17 0.9500 . ?
C18 H18 0.9500 . ?
C19 H19 0.9500 . ?
C20 C25 1.383(3) . ?
C20 C21 1.393(3) . ?
C21 C22 1.387(3) . ?
C21 H21 0.9500 . ?
C22 C23 1.387(3) . ?
C22 H22 0.9500 . ?
C23 C24 1.389(3) . ?
C24 C25 1.389(3) . ?
C24 H24 0.9500 . ?
C25 H25 0.9500 . ?
C26 C27 1.350(3) . ?
C26 H26 0.9500 . ?
C27 H27 0.9500 . ?
C28 H28 0.9500 . ?
O1W H1WA 0.8708 . ?
O1W H1WB 0.8690 . ?
N9 C29 1.327(4) . ?
N9 C30' 1.35(2) . ?
N9 C31 1.444(3) . ?
N9 C30 1.479(6) . ?
O5 C29 1.225(3) . ?
C29 H29 0.9500 . ?
C31 H31A 0.9800 . ?
C31 H31B 0.9800 . ?
C31 H31C 0.9800 . ?
C30 H30A 0.9800 . ?
C30 H30B 0.9800 . ?
C30 H30C 0.9800 . ?
C30' H30D 0.9800 . ?
C30' H30E 0.9800 . ?
C30' H30F 0.9800 . ?

loop_
_geom_angle_atom_site_label_1
_geom_angle_atom_site_label_2
_geom_angle_atom_site_label_3
_geom_angle
_geom_angle_site_symmetry_1
_geom_angle_site_symmetry_3
_geom_angle_publ_flag
O1 Ni1 O3 178.50(5) . . ?
O1 Ni1 N5 92.37(6) . . ?
O3 Ni1 N5 88.01(6) . . ?
O1 Ni1 N3 93.64(6) . 4_566 ?
O3 Ni1 N3 87.79(6) . 4_566 ?
N5 Ni1 N3 91.89(6) . 4_566 ?
O1 Ni1 N1 85.56(6) . 4_575 ?
O3 Ni1 N1 93.01(6) . 4_575 ?
N5 Ni1 N1 87.61(6) . 4_575 ?
N3 Ni1 N1 179.04(6) 4_566 4_575 ?
O1 Ni1 N8 87.55(6) . 1_655 ?
O3 Ni1 N8 91.99(6) . 1_655 ?
N5 Ni1 N8 176.72(6) . 1_655 ?
N3 Ni1 N8 91.39(6) 4_566 1_655 ?
N1 Ni1 N8 89.11(6) 4_575 1_655 ?
C1 O1 Ni1 146.63(12) . . ?
C9 O3 Ni1 148.95(12) . . ?
C8 N1 N2 107.42(14) . . ?
C8 N1 Ni1 129.10(13) . 4_576 ?
N2 N1 Ni1 123.48(11) . 4_576 ?
C5 N2 N1 110.57(15) . . ?
C5 N2 H2 124.7 . . ?
N1 N2 H2 124.7 . . ?
C16 N3 N4 107.09(15) . . ?
C16 N3 Ni1 127.83(13) . 4_565 ?
N4 N3 Ni1 125.06(11) . 4_565 ?
C13 N4 N3 110.62(15) . . ?
C13 N4 H4 124.7 . . ?
N3 N4 H4 124.7 . . ?
C19 N5 C17 105.58(16) . . ?
C19 N5 Ni1 126.62(13) . . ?
C17 N5 Ni1 127.47(13) . . ?
C19 N6 C18 106.42(16) . . ?
C19 N6 C20 125.69(17) . . ?
C18 N6 C20 127.86(17) . . ?
C28 N7 C26 106.93(16) . . ?
C28 N7 C23 125.89(17) . . ?
C26 N7 C23 127.10(17) . . ?
C28 N8 C27 105.51(16) . . ?
C28 N8 Ni1 127.01(13) . 1_455 ?
C27 N8 Ni1 127.14(13) . 1_455 ?
O2 C1 O1 125.85(17) . . ?
O2 C1 C2 119.12(16) . . ?
O1 C1 C2 115.02(16) . . ?
C3 C2 C7 120.58(17) . . ?
C3 C2 C1 120.45(17) . . ?
C7 C2 C1 118.94(16) . . ?
C2 C3 C4 118.24(17) . . ?
C2 C3 H3 120.9 . . ?
C4 C3 H3 120.9 . . ?
C3 C4 C5 119.82(17) . . ?
C3 C4 C8 135.62(18) . . ?
C5 C4 C8 104.56(16) . . ?
N2 C5 C6 130.84(18) . . ?
N2 C5 C4 106.82(16) . . ?
C6 C5 C4 122.33(17) . . ?
C7 C6 C5 116.49(18) . . ?
C7 C6 H6 121.8 . . ?
C5 C6 H6 121.8 . . ?
C6 C7 C2 122.52(17) . . ?
C6 C7 H7 118.7 . . ?
C2 C7 H7 118.7 . . ?
N1 C8 C4 110.62(16) . . ?
N1 C8 H8 124.7 . . ?
C4 C8 H8 124.7 . . ?
O3 C9 O4 125.03(17) . . ?
O3 C9 C10 115.90(16) . . ?
O4 C9 C10 119.07(16) . . ?
C11 C10 C15 120.50(17) . . ?
C11 C10 C9 120.69(17) . . ?
C15 C10 C9 118.81(16) . . ?
C10 C11 C12 118.37(17) . . ?
C10 C11 H11 120.8 . . ?
C12 C11 H11 120.8 . . ?
C13 C12 C11 120.13(17) . . ?
C13 C12 C16 104.67(16) . . ?
C11 C12 C16 135.20(18) . . ?
N4 C13 C14 131.25(17) . . ?
N4 C13 C12 106.84(16) . . ?
C14 C13 C12 121.90(17) . . ?
C15 C14 C13 116.88(17) . . ?
C15 C14 H14 121.6 . . ?
C13 C14 H14 121.6 . . ?
C14 C15 C10 122.21(17) . . ?
C14 C15 H15 118.9 . . ?
C10 C15 H15 118.9 . . ?
N3 C16 C12 110.77(17) . . ?
N3 C16 H16 124.6 . . ?
C12 C16 H16 124.6 . . ?
C18 C17 N5 109.82(18) . . ?
C18 C17 H17 125.1 . . ?
N5 C17 H17 125.1 . . ?
C17 C18 N6 106.50(18) . . ?
C17 C18 H18 126.7 . . ?
N6 C18 H18 126.7 . . ?
N5 C19 N6 111.67(17) . . ?
N5 C19 H19 124.2 . . ?
N6 C19 H19 124.2 . . ?
C25 C20 C21 120.86(19) . . ?
C25 C20 N6 119.02(18) . . ?
C21 C20 N6 120.12(18) . . ?
C22 C21 C20 119.36(19) . . ?
C22 C21 H21 120.3 . . ?
C20 C21 H21 120.3 . . ?
C23 C22 C21 119.74(19) . . ?
C23 C22 H22 120.1 . . ?
C21 C22 H22 120.1 . . ?
C22 C23 C24 120.85(19) . . ?
C22 C23 N7 119.88(18) . . ?
C24 C23 N7 119.27(18) . . ?
C23 C24 C25 119.41(19) . . ?
C23 C24 H24 120.3 . . ?
C25 C24 H24 120.3 . . ?
C20 C25 C24 119.78(19) . . ?
C20 C25 H25 120.1 . . ?
C24 C25 H25 120.1 . . ?
C27 C26 N7 106.04(17) . . ?
C27 C26 H26 127.0 . . ?
N7 C26 H26 127.0 . . ?
C26 C27 N8 110.09(17) . . ?
C26 C27 H27 125.0 . . ?
N8 C27 H27 125.0 . . ?
N8 C28 N7 111.42(17) . . ?
N8 C28 H28 124.3 . . ?
N7 C28 H28 124.3 . . ?
H1WA O1W H1WB 104.5 . . ?
C29 N9 C30' 109.5(10) . . ?
C29 N9 C31 122.3(3) . . ?
C30' N9 C31 119.5(12) . . ?
C29 N9 C30 122.0(3) . . ?
C31 N9 C30 115.6(3) . . ?
O5 C29 N9 127.0(3) . . ?
O5 C29 H29 116.5 . . ?
N9 C29 H29 116.5 . . ?
N9 C31 H31A 109.5 . . ?
N9 C31 H31B 109.5 . . ?
H31A C31 H31B 109.5 . . ?
N9 C31 H31C 109.5 . . ?
H31A C31 H31C 109.5 . . ?
H31B C31 H31C 109.5 . . ?
N9 C30 H30A 109.5 . . ?
N9 C30 H30B 109.5 . . ?
H30A C30 H30B 109.5 . . ?
N9 C30 H30C 109.5 . . ?
H30A C30 H30C 109.5 . . ?
H30B C30 H30C 109.5 . . ?
N9 C30' H30D 109.5 . . ?
N9 C30' H30E 109.5 . . ?
H30D C30' H30E 109.5 . . ?
N9 C30' H30F 109.5 . . ?
H30D C30' H30F 109.5 . . ?
H30E C30' H30F 109.5 . . ?

loop_
_geom_torsion_atom_site_label_1
_geom_torsion_atom_site_label_2
_geom_torsion_atom_site_label_3
_geom_torsion_atom_site_label_4
_geom_torsion
_geom_torsion_site_symmetry_1
_geom_torsion_site_symmetry_2
_geom_torsion_site_symmetry_3
_geom_torsion_site_symmetry_4
_geom_torsion_publ_flag
C8 N1 N2 C5 1.1(2) . . . . ?
Ni1 N1 N2 C5 -178.54(12) 4_576 . . . ?
C16 N3 N4 C13 -1.0(2) . . . . ?
Ni1 N3 N4 C13 -179.56(12) 4_565 . . . ?
Ni1 O1 C1 O2 -9.5(3) . . . . ?
Ni1 O1 C1 C2 170.35(15) . . . . ?
O2 C1 C2 C3 1.7(3) . . . . ?
O1 C1 C2 C3 -178.13(17) . . . . ?
O2 C1 C2 C7 -179.87(17) . . . . ?
O1 C1 C2 C7 0.3(3) . . . . ?
C7 C2 C3 C4 -0.2(3) . . . . ?
C1 C2 C3 C4 178.15(17) . . . . ?
C2 C3 C4 C5 -0.7(3) . . . . ?
C2 C3 C4 C8 179.4(2) . . . . ?
N1 N2 C5 C6 178.5(2) . . . . ?
N1 N2 C5 C4 -0.8(2) . . . . ?
C3 C4 C5 N2 -179.73(17) . . . . ?
C8 C4 C5 N2 0.2(2) . . . . ?
C3 C4 C5 C6 0.9(3) . . . . ?
C8 C4 C5 C6 -179.20(18) . . . . ?
N2 C5 C6 C7 -179.3(2) . . . . ?
C4 C5 C6 C7 -0.1(3) . . . . ?
C5 C6 C7 C2 -0.9(3) . . . . ?
C3 C2 C7 C6 1.1(3) . . . . ?
C1 C2 C7 C6 -177.34(18) . . . . ?
N2 N1 C8 C4 -1.0(2) . . . . ?
Ni1 N1 C8 C4 178.63(13) 4_576 . . . ?
C3 C4 C8 N1 -179.6(2) . . . . ?
C5 C4 C8 N1 0.5(2) . . . . ?
Ni1 O3 C9 O4 15.1(4) . . . . ?
Ni1 O3 C9 C10 -165.31(17) . . . . ?
O3 C9 C10 C11 -177.50(18) . . . . ?
O4 C9 C10 C11 2.1(3) . . . . ?
O3 C9 C10 C15 2.2(3) . . . . ?
O4 C9 C10 C15 -178.19(18) . . . . ?
C15 C10 C11 C12 -0.9(3) . . . . ?
C9 C10 C11 C12 178.72(17) . . . . ?
C10 C11 C12 C13 0.8(3) . . . . ?
C10 C11 C12 C16 -178.5(2) . . . . ?
N3 N4 C13 C14 -178.9(2) . . . . ?
N3 N4 C13 C12 1.0(2) . . . . ?
C11 C12 C13 N4 179.94(18) . . . . ?
C16 C12 C13 N4 -0.5(2) . . . . ?
C11 C12 C13 C14 -0.1(3) . . . . ?
C16 C12 C13 C14 179.40(19) . . . . ?
N4 C13 C14 C15 179.4(2) . . . . ?
C12 C13 C14 C15 -0.5(3) . . . . ?
C13 C14 C15 C10 0.4(3) . . . . ?
C11 C10 C15 C14 0.4(3) . . . . ?
C9 C10 C15 C14 -179.32(18) . . . . ?
N4 N3 C16 C12 0.7(2) . . . . ?
Ni1 N3 C16 C12 179.15(13) 4_565 . . . ?
C13 C12 C16 N3 -0.1(2) . . . . ?
C11 C12 C16 N3 179.3(2) . . . . ?
C19 N5 C17 C18 0.5(3) . . . . ?
Ni1 N5 C17 C18 -173.11(16) . . . . ?
N5 C17 C18 N6 -0.7(3) . . . . ?
C19 N6 C18 C17 0.6(3) . . . . ?
C20 N6 C18 C17 -177.8(2) . . . . ?
C17 N5 C19 N6 -0.1(2) . . . . ?
Ni1 N5 C19 N6 173.61(12) . . . . ?
C18 N6 C19 N5 -0.4(2) . . . . ?
C20 N6 C19 N5 178.13(17) . . . . ?
C19 N6 C20 C25 -17.8(3) . . . . ?
C18 N6 C20 C25 160.4(2) . . . . ?
C19 N6 C20 C21 162.12(19) . . . . ?
C18 N6 C20 C21 -19.7(3) . . . . ?
C25 C20 C21 C22 0.5(3) . . . . ?
N6 C20 C21 C22 -179.36(19) . . . . ?
C20 C21 C22 C23 0.1(3) . . . . ?
C21 C22 C23 C24 -0.2(3) . . . . ?
C21 C22 C23 N7 179.9(2) . . . . ?
C28 N7 C23 C22 38.6(3) . . . . ?
C26 N7 C23 C22 -138.0(2) . . . . ?
C28 N7 C23 C24 -141.3(2) . . . . ?
C26 N7 C23 C24 42.2(3) . . . . ?
C22 C23 C24 C25 -0.4(3) . . . . ?
N7 C23 C24 C25 179.49(19) . . . . ?
C21 C20 C25 C24 -1.1(3) . . . . ?
N6 C20 C25 C24 178.80(19) . . . . ?
C23 C24 C25 C20 1.0(3) . . . . ?
C28 N7 C26 C27 0.1(2) . . . . ?
C23 N7 C26 C27 177.14(19) . . . . ?
N7 C26 C27 N8 0.1(2) . . . . ?
C28 N8 C27 C26 -0.2(2) . . . . ?
Ni1 N8 C27 C26 -173.84(14) 1_455 . . . ?
C27 N8 C28 N7 0.2(2) . . . . ?
Ni1 N8 C28 N7 173.88(13) 1_455 . . . ?
C26 N7 C28 N8 -0.2(2) . . . . ?
C23 N7 C28 N8 -177.32(18) . . . . ?
C30' N9 C29 O5 -29.1(19) . . . . ?
C31 N9 C29 O5 -176.4(3) . . . . ?
C30 N9 C29 O5 7.1(6) . . . . ?

_refine_diff_density_max         0.578
_refine_diff_density_min         -0.477
_refine_diff_density_rms         0.049

_shelx_res_file                  
;

    fullscan1.res created by SHELXL-2014/7


TITL fullscan1_a.res in P2(1)/c
CELL 0.71073 13.6323 16.4865 14.547 90 101.815 90
ZERR 4 0.0007 0.0008 0.0007 0 0.002 0
LATT 1
SYMM -X,0.5+Y,0.5-Z
SFAC C H N Ni O
UNIT 124 116 36 4 24
L.S. 10
PLAN  10
TEMP -113.15
CONF
BOND $H
MORE -1
fmap 2
acta
SHEL 9999 0.84
OMIT 0 0 2
OMIT 0 4 0
OMIT 1 1 1
WGHT    0.043400    3.023300
FVAR       0.26669   0.79197
NI1   4    0.695178    0.500542    0.773646    11.00000    0.01265    0.00981 =
         0.01082    0.00020    0.00311    0.00019
O1    5    0.672126    0.588039    0.866180    11.00000    0.02328    0.01588 =
         0.01775   -0.00413    0.00746   -0.00038
O2    5    0.576920    0.561075    0.971288    11.00000    0.01863    0.01482 =
         0.01803   -0.00159    0.00542   -0.00117
O3    5    0.719653    0.414414    0.677944    11.00000    0.02490    0.01626 =
         0.01747   -0.00546    0.00867   -0.00036
O4    5    0.805569    0.442336    0.566160    11.00000    0.02591    0.01614 =
         0.02164   -0.00370    0.01046   -0.00414
N1    3    0.692627    0.904480    1.178609    11.00000    0.02030    0.01633 =
         0.01540   -0.00191    0.00696    0.00020
N2    3    0.744508    0.905393    1.107904    11.00000    0.02344    0.01399 =
         0.01791   -0.00290    0.00967   -0.00425
AFIX  43
H2    2    0.783951    0.945086    1.097394    11.00000   -1.20000
AFIX   0
N3    3    0.695952    0.093365    0.369645    11.00000    0.02071    0.01484 =
         0.01593   -0.00248    0.00643   -0.00184
N4    3    0.644725    0.093112    0.440971    11.00000    0.02144    0.01455 =
         0.01727   -0.00337    0.00942   -0.00542
AFIX  43
H4    2    0.606854    0.052946    0.453213    11.00000   -1.20000
AFIX   0
N5    3    0.542592    0.486856    0.721152    11.00000    0.01626    0.01902 =
         0.01669   -0.00130    0.00315   -0.00140
N6    3    0.378635    0.493248    0.709396    11.00000    0.01378    0.03060 =
         0.01668   -0.00111    0.00199   -0.00204
N7    3    0.011170    0.527353    0.823592    11.00000    0.01388    0.03298 =
         0.02108   -0.00132    0.00315   -0.00220
N8    3   -0.150985    0.519549    0.820821    11.00000    0.01645    0.01913 =
         0.01605    0.00115    0.00384    0.00007
C1    1    0.634431    0.605500    0.936163    11.00000    0.01514    0.01520 =
         0.01292   -0.00058    0.00030    0.00305
C2    1    0.663397    0.687391    0.979112    11.00000    0.01799    0.01583 =
         0.01665   -0.00159    0.00311   -0.00090
C3    1    0.629426    0.712333    1.057333    11.00000    0.01896    0.01542 =
         0.01946   -0.00235    0.00593   -0.00181
AFIX  43
H3    2    0.585794    0.679094    1.084229    11.00000   -1.20000
AFIX   0
C4    1    0.661107    0.788551    1.096508    11.00000    0.01843    0.01706 =
         0.01724   -0.00144    0.00692   -0.00018
C5    1    0.726876    0.836477    1.055858    11.00000    0.02152    0.01382 =
         0.01791   -0.00166    0.00466   -0.00123
C6    1    0.761634    0.811677    0.976069    11.00000    0.02914    0.01953 =
         0.02299   -0.00277    0.01437   -0.00573
AFIX  43
H6    2    0.805779    0.844355    0.949134    11.00000   -1.20000
AFIX   0
C7    1    0.728548    0.737712    0.938898    11.00000    0.02769    0.01876 =
         0.01983   -0.00447    0.01140   -0.00193
AFIX  43
H7    2    0.749879    0.719335    0.884270    11.00000   -1.20000
AFIX   0
C8    1    0.643604    0.835034    1.173197    11.00000    0.02256    0.01681 =
         0.01879   -0.00255    0.00836   -0.00359
AFIX  43
H8    2    0.602270    0.818569    1.215057    11.00000   -1.20000
AFIX   0
C9    1    0.750964    0.397104    0.604613    11.00000    0.01809    0.01377 =
         0.01607   -0.00158    0.00158    0.00263
C10   1    0.719894    0.315476    0.561803    11.00000    0.01922    0.01552 =
         0.01828   -0.00175    0.00487   -0.00202
C11   1    0.753017    0.289246    0.483851    11.00000    0.02595    0.01628 =
         0.02085   -0.00438    0.01073   -0.00559
AFIX  43
H11   2    0.794898    0.322555    0.454955    11.00000   -1.20000
AFIX   0
C12   1    0.723306    0.211596    0.447734    11.00000    0.02230    0.01704 =
         0.01845   -0.00296    0.00834   -0.00349
C13   1    0.660272    0.163503    0.490532    11.00000    0.01884    0.01435 =
         0.01831   -0.00247    0.00399   -0.00194
C14   1    0.625159    0.190158    0.569520    11.00000    0.02514    0.02141 =
         0.02295   -0.00382    0.01321   -0.00715
AFIX  43
H14   2    0.582159    0.157548    0.597920    11.00000   -1.20000
AFIX   0
C15   1    0.655889    0.265694    0.603921    11.00000    0.02514    0.02169 =
         0.01829   -0.00701    0.01076   -0.00314
AFIX  43
H15   2    0.633689    0.285339    0.657578    11.00000   -1.20000
AFIX   0
C16   1    0.742348    0.163770    0.372695    11.00000    0.02954    0.01806 =
         0.02206   -0.00603    0.01269   -0.00707
AFIX  43
H16   2    0.783044    0.180126    0.330227    11.00000   -1.20000
AFIX   0
C17   1    0.495526    0.471367    0.629547    11.00000    0.02078    0.05381 =
         0.01718   -0.00803    0.00455   -0.00378
AFIX  43
H17   2    0.528738    0.459447    0.579756    11.00000   -1.20000
AFIX   0
C18   1    0.395224    0.475682    0.621238    11.00000    0.01911    0.06275 =
         0.01730   -0.00890    0.00086   -0.00523
AFIX  43
H18   2    0.345783    0.468098    0.565553    11.00000   -1.20000
AFIX   0
C19   1    0.470234    0.499580    0.766741    11.00000    0.01591    0.02209 =
         0.01618   -0.00136    0.00131   -0.00051
AFIX  43
H19   2    0.480756    0.511723    0.831865    11.00000   -1.20000
AFIX   0
C20   1    0.284546    0.501370    0.737535    11.00000    0.01426    0.02873 =
         0.02069   -0.00107    0.00327   -0.00307
C21   1    0.197548    0.516103    0.670659    11.00000    0.01895    0.03774 =
         0.01687    0.00118    0.00259   -0.00154
AFIX  43
H21   2    0.200132    0.520280    0.606064    11.00000   -1.20000
AFIX   0
C22   1    0.107066    0.524621    0.699288    11.00000    0.01424    0.04109 =
         0.02164    0.00052   -0.00118   -0.00007
AFIX  43
H22   2    0.047198    0.534586    0.654311    11.00000   -1.20000
AFIX   0
C23   1    0.104364    0.518532    0.793818    11.00000    0.01391    0.03407 =
         0.02352   -0.00007    0.00369   -0.00254
C24   1    0.191165    0.503757    0.860441    11.00000    0.01986    0.04223 =
         0.01725    0.00277    0.00406   -0.00323
AFIX  43
H24   2    0.188701    0.499997    0.925095    11.00000   -1.20000
AFIX   0
C25   1    0.281625    0.494526    0.831681    11.00000    0.01472    0.03943 =
         0.01863    0.00253   -0.00031   -0.00119
AFIX  43
H25   2    0.341272    0.483548    0.876541    11.00000   -1.20000
AFIX   0
C26   1   -0.005596    0.569447    0.900836    11.00000    0.02035    0.03478 =
         0.01960   -0.00330    0.00137   -0.00457
AFIX  43
H26   2    0.042936    0.596632    0.946670    11.00000   -1.20000
AFIX   0
C27   1   -0.105010    0.564179    0.898096    11.00000    0.01874    0.02908 =
         0.01833   -0.00226    0.00416   -0.00147
AFIX  43
H27   2   -0.138459    0.587724    0.942780    11.00000   -1.20000
AFIX   0
C28   1   -0.078840    0.498717    0.777803    11.00000    0.01713    0.02468 =
         0.02030   -0.00176    0.00318   -0.00124
AFIX  43
H28   2   -0.088564    0.467549    0.721739    11.00000   -1.20000
AFIX   6

O1W   5    0.002786    0.613829    0.479213    11.00000    0.03667    0.07130 =
         0.07014   -0.01195    0.00890    0.00506
H1WA  2    0.016557    0.661763    0.503596    11.00000   -1.50000
H1WB  2    0.059505    0.596147    0.468642    11.00000   -1.50000
AFIX   0

N9    3    0.034646    0.278381    0.792020    11.00000    0.03284    0.04048 =
         0.05662    0.00175    0.01257    0.00499
O5    5   -0.018140    0.277064    0.931328    11.00000    0.07036    0.10984 =
         0.08053    0.02980    0.04009    0.01943
C29   1    0.043200    0.292948    0.883062    11.00000    0.04323    0.09213 =
         0.04947    0.02383    0.00764    0.00554
AFIX  43
H29   2    0.103387    0.318444    0.914155    11.00000   -1.20000
AFIX   0
C31   1    0.114343    0.295649    0.743099    11.00000    0.05048    0.07570 =
         0.05627    0.01308    0.02034    0.00312
AFIX 137
H31A  2    0.169641    0.322451    0.786004    11.00000   -1.50000
H31B  2    0.089175    0.331363    0.689616    11.00000   -1.50000
H31C  2    0.138309    0.244855    0.720472    11.00000   -1.50000
AFIX   0
PART 1
C30   1   -0.059422    0.247664    0.733002    21.00000    0.04438    0.07237 =
         0.09545   -0.04686    0.01886   -0.00762
AFIX 137
H30A  2   -0.095006    0.214273    0.771352    21.00000   -1.50000
H30B  2   -0.043794    0.214831    0.681702    21.00000   -1.50000
H30C  2   -0.101801    0.293533    0.706845    21.00000   -1.50000
AFIX   0
PART 2
C30'  1   -0.023969    0.212342    0.767527   -21.00000    0.08419
AFIX 137
H30D  2    0.017543    0.166757    0.755011   -21.00000   -1.50000
H30E  2   -0.074537    0.224420    0.710925   -21.00000   -1.50000
H30F  2   -0.057326    0.198064    0.818922   -21.00000   -1.50000
AFIX   0
HKLF 4

REM  fullscan1_a.res in P2(1)/c
REM R1 =  0.0312 for    4778 Fo > 4sig(Fo)  and  0.0394 for all    5650 data
REM    435 parameters refined using      0 restraints

END

WGHT      0.0331      3.3287

REM Highest difference peak  0.578,  deepest hole -0.477,  1-sigma level  0.049
Q1    1  -0.0421  0.2245  0.8871  11.00000  0.05    0.58
Q2    1   0.6976  0.8016  1.0760  11.00000  0.05    0.34
Q3    1   0.6969  0.2934  0.5800  11.00000  0.05    0.31
Q4    1   0.7040  0.1904  0.4760  11.00000  0.05    0.30
Q5    1   0.6455  0.6484  0.9589  11.00000  0.05    0.28
Q6    1   0.0305  0.2460  0.8459  11.00000  0.05    0.28
Q7    1   0.7382  0.3549  0.5807  11.00000  0.05    0.26
Q8    1   0.6847  0.7101  0.9608  11.00000  0.05    0.25
Q9    1   0.6459  0.7504  1.0783  11.00000  0.05    0.25
Q10   1   0.7105  0.0542  0.3353  11.00000  0.05    0.22
;
_shelx_res_checksum              24268

_shelx_hkl_file                  
;
  -2   0   0 3785.42  116.89
  -3   0   0 9999.00  299.27
   4   0   0  581.44   17.50
  -4   0   0  583.44   17.50
  -4   0   0  572.24   17.50
   4   0   0  574.64   17.30
  -4   0   0  581.94   17.60
   4   0   0  570.44   17.50
   4   0   0  572.54   17.50
  -4   0   0  583.94   17.20
  -4   0   0  554.74   17.60
  -4   0   0  593.04   17.20
  -5   0   0  996.30   29.40
  -5   0   0 1006.00   29.30
   5   0   0  993.30   29.50
  -5   0   0  999.90   29.80
  -5   0   0 1007.60   29.70
   5   0   0  981.50   29.80
   5   0   0  991.20   29.70
  -5   0   0  992.40   29.70
   5   0   0  998.60   29.70
  -6   0   0  404.86   13.40
  -6   0   0  413.76   12.80
  -6   0   0  403.46   12.90
  -6   0   0  410.96   13.40
   6   0   0  412.46   13.00
   6   0   0  400.86   14.00
   6   0   0  429.46   13.80
   6   0   0  414.26   13.00
   6   0   0  413.86   13.30
  -6   0   0  413.56   13.30
  -6   0   0  418.26   13.70
  -7   0   0  312.47   10.00
   7   0   0  315.67   10.70
  -7   0   0  312.47   10.70
  -7   0   0  305.17   10.80
  -7   0   0  314.17   10.60
  -7   0   0  303.17   10.50
  -7   0   0  310.77   10.00
   7   0   0  316.07   10.70
   7   0   0  312.97   10.30
   7   0   0  298.37   10.20
   7   0   0  309.47   10.50
  -8   0   0    6.30    1.70
  -8   0   0    8.50    1.70
   8   0   0    6.00    1.50
  -8   0   0    5.50    1.40
   8   0   0    7.20    1.80
  -8   0   0    5.50    1.90
   8   0   0    5.90    1.90
   9   0   0   -3.60    1.50
   9   0   0    2.60    2.10
  -9   0   0   -1.20    1.20
  -9   0   0    0.50    1.20
   9   0   0    1.70    2.10
  -9   0   0   -1.10    1.70
  -9   0   0   -0.70    1.70
   9   0   0    0.60    1.30
 -10   0   0  274.47   10.80
 -10   0   0  291.77   11.10
  10   0   0  292.17   11.60
 -10   0   0  289.07   10.90
  10   0   0  288.67   10.90
 -10   0   0  303.77   10.20
  10   0   0  295.47   11.00
  10   0   0  281.67   10.50
 -11   0   0  150.68    7.30
 -11   0   0  146.09    6.00
 -11   0   0  163.98    7.50
  11   0   0  147.69    6.90
 -11   0   0  148.09    7.00
  11   0   0  150.68    6.80
  11   0   0  149.29    7.20
  11   0   0  140.09    7.10
  12   0   0   37.00    4.20
  12   0   0   41.90    3.60
  12   0   0   40.50    4.10
 -12   0   0   43.70    4.70
 -12   0   0   38.90    4.00
 -12   0   0   43.30    4.60
 -12   0   0   48.30    3.20
  12   0   0   47.40    4.60
  13   0   0    3.30    1.90
 -13   0   0    5.10    2.70
  13   0   0    3.40    2.80
 -13   0   0    4.90    1.90
  13   0   0    4.00    2.40
  13   0   0    1.50    1.90
 -13   0   0    4.80    2.60
  14   0   0   -2.40    1.60
 -14   0   0   -0.60    1.40
  14   0   0    0.20    2.70
 -14   0   0    3.80    4.50
  14   0   0    5.60    4.40
 -14   0   0    1.90    2.60
 -14   0   0   -0.80    1.90
 -15   0   0   21.40    3.90
 -15   0   0   22.40    4.10
  15   0   0   28.50    3.80
  15   0   0   18.00    3.90
  16   0   0   26.50    4.20
 -16   0   0   34.10    4.60
 -16   0   0   33.90    4.90
  16   0   0   36.20    4.50
  17   0   0   16.00    3.90
 -17   0   0   10.60    3.70
 -17   0   0   17.40    4.40
  17   0   0   15.80    4.00
  -2  -1   0   16.60    1.10
   2  -1   0   13.80    1.60
   2  -1   0   17.50    1.30
   2  -1   0   15.60    1.40
   2  -1   0   17.50    1.40
  -2  -1   0   16.80    1.30
  -2  -1   0   16.90    1.30
  -2   1   0   17.40    1.40
  -2   1   0   16.30    1.30
   2   1   0   15.20    1.30
   2   1   0   18.80    1.40
   2   1   0   17.30    1.10
  -2   1   0   14.50    1.50
  -3  -1   0  281.97    8.90
   3  -1   0  286.07    8.90
   3  -1   0  277.47    8.90
   3  -1   0  285.37    9.00
  -3  -1   0  282.67    8.60
  -3  -1   0  293.87    8.70
  -3  -1   0  286.77    8.90
   3  -1   0  278.97    8.80
  -3  -1   0  287.47    9.00
   3  -1   0  282.07    9.10
  -3  -1   0  287.57    8.90
   3   1   0  294.57    8.90
  -3   1   0  277.47    9.00
  -3   1   0  283.77    8.90
  -3   1   0  290.87    8.80
  -3   1   0  278.87    9.10
   3   1   0  286.47    9.00
   3   1   0  287.67    8.90
  -3   1   0  285.67    8.80
  -3   1   0  283.27    9.10
   3   1   0  277.17    8.70
   4  -1   0    0.30    1.10
   4  -1   0    2.50    1.00
  -4  -1   0    0.40    1.80
   4  -1   0    0.70    1.20
   4  -1   0    0.70    1.20
  -4  -1   0    0.00    0.90
  -4  -1   0    0.90    1.20
   4  -1   0    0.00    1.00
  -4  -1   0    1.00    1.00
  -4  -1   0    1.00    1.10
  -4   1   0    1.70    1.10
   4   1   0    1.00    1.00
   4   1   0    1.40    1.10
  -4   1   0    2.00    1.20
   4   1   0    2.50    1.30
  -4   1   0   -0.60    1.20
  -4   1   0    1.10    1.20
   4   1   0   -0.10    1.10
  -4   1   0    0.20    1.10
   4   1   0    1.10    1.10
  -4   1   0    0.90    1.20
   5  -1   0  142.19    5.50
  -5  -1   0  144.19    4.90
  -5  -1   0  139.89    5.40
  -5  -1   0  143.59    5.40
  -5  -1   0  142.89    5.40
   5  -1   0  141.89    5.20
   5  -1   0  139.09    5.20
  -5  -1   0  139.49    5.30
  -5  -1   0  142.69    4.90
   5  -1   0  142.29    5.30
   5  -1   0  136.29    5.40
  -5   1   0  144.59    5.10
   5   1   0  136.29    5.10
  -5   1   0  134.79    5.30
  -5   1   0  137.99    5.50
  -5   1   0  134.19    5.40
  -5   1   0  140.69    5.10
   5   1   0  139.39    5.30
   5   1   0  134.19    5.30
   5   1   0  138.69    5.70
   5   1   0  137.59    5.30
  -5   1   0  141.89    5.70
   6  -1   0    0.70    1.20
  -6  -1   0    2.00    1.40
  -6  -1   0    1.50    1.30
   6  -1   0   -0.50    1.20
   6  -1   0    1.10    1.40
  -6  -1   0    0.00    1.10
   6  -1   0    0.10    1.40
   6  -1   0    1.40    1.50
  -6  -1   0    0.70    1.30
   6  -1   0   -0.50    0.90
  -6  -1   0    0.50    1.00
  -6  -1   0    1.20    1.10
  -6   1   0    1.90    1.40
   6   1   0    1.40    1.50
  -6   1   0    0.30    1.40
   6   1   0    1.30    1.20
  -6   1   0   -0.20    1.10
  -6   1   0    1.20    1.30
  -6   1   0    1.90    1.30
  -6   1   0    0.90    1.40
   6   1   0    0.50    1.30
   6   1   0   -0.60    1.20
   7  -1   0   -0.90    0.80
  -7  -1   0    2.50    1.10
   7  -1   0    0.70    1.70
  -7  -1   0    0.30    1.50
   7  -1   0    0.60    1.30
   7  -1   0   -0.30    1.30
   7  -1   0   -0.70    1.30
   7  -1   0   -1.40    1.20
  -7  -1   0    2.00    1.50
  -7  -1   0    1.40    1.40
  -7  -1   0   -1.30    1.00
  -7  -1   0    0.70    1.20
   7   1   0   -0.10    1.10
   7   1   0   -0.60    1.30
   7   1   0   -0.70    1.20
  -7   1   0   -1.30    1.00
  -7   1   0    1.30    1.40
   7   1   0   -1.60    1.40
   7   1   0    1.30    1.20
  -7   1   0    1.40    1.60
  -7   1   0   -0.10    1.30
  -7   1   0    1.60    1.60
  -7   1   0    1.60    1.20
   8  -1   0   11.30    2.20
   8  -1   0   10.50    2.00
   8  -1   0    9.40    2.20
  -8  -1   0   12.00    2.00
  -8  -1   0   12.40    2.10
  -8  -1   0   12.70    2.10
  -8   1   0   11.20    2.00
  -8   1   0   13.10    2.20
  -8   1   0   11.30    2.00
   8   1   0   13.80    2.00
   8   1   0   11.20    1.70
   8   1   0   14.10    2.00
   8   1   0   13.00    2.10
  -8   1   0   11.20    1.70
   9  -1   0    3.40    1.80
  -9  -1   0    1.30    1.50
   9  -1   0    2.50    1.70
  -9  -1   0    5.30    1.30
  -9  -1   0    4.10    2.20
   9  -1   0    4.70    2.30
   9   1   0    5.10    2.00
  -9   1   0    2.40    1.40
  -9   1   0    3.00    1.60
  -9   1   0    0.70    1.70
   9   1   0    2.20    1.40
  -9   1   0    2.60    1.90
   9   1   0    5.80    1.70
 -10  -1   0   45.00    3.80
  10  -1   0   49.00    3.80
 -10  -1   0   45.00    2.90
  10  -1   0   44.50    3.40
  10  -1   0   36.60    4.00
 -10  -1   0   41.70    4.20
 -10  -1   0   54.89    4.30
 -10   1   0   46.10    4.30
 -10   1   0   49.10    4.30
  10   1   0   49.30    3.70
 -10   1   0   47.20    3.20
  10   1   0   45.80    3.70
  10   1   0   45.20    4.10
  10   1   0   42.00    3.20
 -10   1   0   46.00    3.80
 -11  -1   0    3.60    2.30
  11  -1   0    3.60    2.20
 -11  -1   0    3.50    2.10
 -11  -1   0    1.10    1.70
  11  -1   0   -0.60    1.50
 -11  -1   0    2.10    1.30
  11  -1   0    4.00    2.30
  11   1   0    2.20    1.80
  11   1   0    1.30    2.30
  11   1   0    2.70    1.60
  11   1   0    2.50    2.00
 -11   1   0    1.80    1.70
 -11   1   0    2.30    2.00
 -11   1   0    1.80    2.30
  12  -1   0   -1.20    2.10
 -12  -1   0    1.70    1.70
  12  -1   0    1.90    2.30
  12  -1   0   -1.10    2.30
  12  -1   0    3.70    1.70
 -12  -1   0    4.10    2.40
 -12  -1   0    2.30    2.10
  12   1   0    1.20    2.40
 -12   1   0    3.20    2.40
  12   1   0    6.30    3.30
 -12   1   0    2.10    1.50
 -12   1   0    0.30    2.10
 -12   1   0    0.50    1.80
  12   1   0    1.00    2.10
  13  -1   0   -1.40    2.30
  13  -1   0    5.70    2.60
  13  -1   0    3.90    2.00
 -13  -1   0    3.50    2.70
  13  -1   0    1.60    1.70
 -13  -1   0   -1.50    1.20
 -13  -1   0    0.30    1.70
 -13  -1   0   -1.90    2.00
  13   1   0   -0.80    1.70
  13   1   0    5.10    2.40
 -13   1   0    0.80    2.60
 -13   1   0    1.40    1.80
  13   1   0    4.20    2.80
 -13   1   0    1.00    2.50
  13   1   0    1.00    1.80
 -13   1   0    0.90    1.50
  14  -1   0    0.00    2.10
 -14  -1   0   -2.40    1.70
  14  -1   0   -0.50    1.90
 -14  -1   0   -1.50    1.70
 -14  -1   0    5.00    2.90
 -14  -1   0    0.70    2.60
  14  -1   0    0.80    2.70
  14  -1   0   -2.20    2.60
  14   1   0    2.70    4.00
 -14   1   0    5.40    2.00
 -14   1   0    0.50    1.80
  14   1   0   -2.50    1.50
  14   1   0   -1.00    2.60
  14   1   0   -1.90    1.70
 -14   1   0   -0.40    3.80
 -14   1   0    4.10    2.80
 -15  -1   0    3.20    2.80
 -15  -1   0    1.60    2.90
 -15  -1   0    2.80    2.40
  15  -1   0    1.00    3.00
  15  -1   0    2.70    2.80
 -15   1   0    0.00    2.80
 -15   1   0    1.70    2.60
  15   1   0    0.20    2.50
  15   1   0   -0.60    2.70
  16  -1   0    2.80    3.10
  16  -1   0    1.60    2.90
 -16  -1   0    1.10    3.00
 -16  -1   0    5.20    2.80
 -16   1   0    0.20    2.70
 -16   1   0   -1.60    3.00
  16   1   0    3.40    3.10
  16   1   0    5.50    3.20
 -17  -1   0    2.10    3.20
  17  -1   0    1.50    3.00
 -17  -1   0    1.30    3.40
  17  -1   0   -1.00    3.20
  17   1   0   -1.50    2.90
  17   1   0   -1.80    3.10
 -17   1   0    3.10    3.00
 -17   1   0   -0.20    4.10
  -1  -2   0  381.76   11.40
  -2  -2   0   62.49    2.60
  -2  -2   0   69.89    2.60
  -2  -2   0   66.69    2.40
   2  -2   0   66.69    2.60
   2  -2   0   63.79    2.80
  -2  -2   0   64.69    2.40
   2  -2   0   68.09    2.80
  -2  -2   0   64.79    2.50
   2  -2   0   66.49    3.30
   2  -2   0   68.29    3.00
  -2  -2   0   66.69    2.70
   2  -2   0   66.39    2.70
  -2   2   0   68.99    2.70
  -2   2   0   68.49    3.00
   2   2   0   66.09    2.70
   2   2   0   64.69    2.60
  -2   2   0   65.89    2.70
   2   2   0   64.89    2.40
  -2   2   0   68.09    2.70
  -2   2   0   66.49    3.00
   2   2   0   66.09    2.60
  -2   2   0   66.69    2.70
   3  -2   0  533.85   16.20
  -3  -2   0  538.15   15.90
  -3  -2   0  541.25   15.90
   3  -2   0  513.45   16.60
   3  -2   0  533.35   16.20
   3  -2   0  540.55   16.20
  -3  -2   0  548.15   16.10
  -3  -2   0  534.95   16.20
  -3  -2   0  544.05   16.30
  -3   2   0  536.85   16.20
  -3   2   0  544.85   16.20
  -3   2   0  542.95   16.50
  -3   2   0  536.55   16.50
   3   2   0  547.95   16.20
   3   2   0  532.05   16.10
  -3   2   0  540.35   16.20
  -3   2   0  518.55   16.50
   3   2   0  580.84   17.50
   3   2   0  543.05   16.20
   4  -2   0    1.80    1.30
  -4  -2   0    1.40    1.20
   4  -2   0    0.60    1.10
  -4  -2   0    2.40    1.10
   4  -2   0    0.50    1.30
   4  -2   0    3.20    1.40
  -4  -2   0    2.70    1.20
  -4  -2   0    0.90    0.90
  -4  -2   0    1.90    0.90
  -4  -2   0   -0.20    1.00
   4  -2   0    0.70    1.20
   4   2   0    0.20    0.70
   4   2   0    1.00    1.00
  -4   2   0    1.70    1.40
   4   2   0    2.00    1.10
  -4   2   0    0.00    1.10
  -4   2   0    0.20    1.10
   4   2   0    0.60    1.20
  -4   2   0   -0.20    1.20
   4   2   0    0.90    1.20
  -4   2   0    0.80    1.30
   4   2   0    2.10    1.00
  -5  -2   0  564.54   17.60
   5  -2   0  571.34   17.60
   5  -2   0  557.74   18.80
  -5  -2   0  576.44   17.00
   5  -2   0  571.74   17.80
  -5  -2   0  588.54   17.50
   5  -2   0  568.64   17.90
  -5  -2   0  571.24   17.00
  -5  -2   0  576.94   17.60
   5  -2   0  568.34   17.50
  -5  -2   0  579.94   17.60
   5  -2   0  560.84   17.50
  -5   2   0  571.14   17.90
   5   2   0  575.34   17.50
   5   2   0  576.64   17.50
  -5   2   0  570.44   17.60
   5   2   0  571.74   17.50
  -5   2   0  566.84   17.90
  -5   2   0  567.04   17.40
   5   2   0  562.24   17.20
  -5   2   0  556.84   17.50
  -5   2   0  578.14   17.40
   5   2   0  575.74   17.60
   6  -2   0  224.38    8.20
   6  -2   0  231.88    7.90
  -6  -2   0  223.68    7.90
   6  -2   0  227.58    9.20
   6  -2   0  225.18    8.20
   6  -2   0  225.88    7.90
  -6  -2   0  220.88    7.90
  -6  -2   0  223.28    7.30
  -6  -2   0  216.48    7.90
  -6  -2   0  225.08    7.90
   6  -2   0  219.78    8.00
   6   2   0  215.58    8.20
   6   2   0  216.88    7.80
  -6   2   0  225.58    8.20
  -6   2   0  227.98    8.30
  -6   2   0  228.58    7.90
   6   2   0  224.48    7.80
  -6   2   0  218.68    8.00
  -6   2   0  226.98    7.70
  -6   2   0  222.38    8.00
   6   2   0  217.68    7.90
   6   2   0  219.98    7.60
  -7  -2   0  441.46   14.60
  -7  -2   0  461.85   14.20
  -7  -2   0  443.46   14.50
  -7  -2   0  464.95   14.50
  -7  -2   0  446.86   13.80
   7  -2   0  457.85   14.60
   7  -2   0  435.56   14.30
   7  -2   0  445.56   14.90
   7  -2   0  446.96   14.30
  -7  -2   0  459.95   15.00
   7  -2   0  436.06   14.70
   7  -2   0  459.55   14.90
   7   2   0  432.16   14.40
   7   2   0  442.66   14.40
  -7   2   0  459.45   14.20
   7   2   0  442.26   14.30
  -7   2   0  448.76   15.00
  -7   2   0  443.66   14.60
  -7   2   0  450.75   14.10
   7   2   0  438.06   14.60
   7   2   0  439.66   14.10
  -7   2   0  445.16   14.40
  -7   2   0  434.56   14.80
   8  -2   0  587.34   18.80
  -8  -2   0  606.14   19.20
   8  -2   0  590.44   19.30
   8  -2   0  606.04   19.10
  -8  -2   0  606.84   19.00
  -8  -2   0  593.84   18.20
  -8  -2   0  605.04   19.10
   8  -2   0  581.34   18.80
   8   2   0  603.34   19.10
  -8   2   0  584.54   19.10
  -8   2   0  611.74   18.60
   8   2   0  602.64   18.60
   8   2   0  585.14   18.90
  -8   2   0  593.74   19.40
  -8   2   0  600.44   19.50
   9  -2   0    2.80    2.00
  -9  -2   0    1.80    1.60
   9  -2   0    4.90    1.90
  -9  -2   0    2.10    1.20
   9  -2   0   -0.10    1.40
  -9  -2   0    2.50    1.60
   9  -2   0    3.00    1.50
   9   2   0    0.70    1.30
   9   2   0    0.90    1.60
   9   2   0    3.20    2.00
  -9   2   0   -0.80    1.80
  -9   2   0    1.30    1.90
  -9   2   0    1.20    1.40
  -9   2   0    2.00    1.60
 -10  -2   0 1407.46   42.70
  10  -2   0 1365.56   42.10
  10  -2   0 1411.96   42.60
 -10  -2   0 1357.96   42.50
 -10  -2   0 1359.56   41.30
 -10  -2   0 1400.36   42.50
  10  -2   0 1425.26   42.90
  10  -2   0 1400.46   42.20
 -10   2   0 1412.16   42.60
 -10   2   0 1408.76   43.10
  10   2   0 1436.26   42.10
  10   2   0 1434.66   42.70
 -10   2   0 1364.66   42.80
 -10   2   0 1435.36   41.90
  10   2   0 1366.56   42.00
  11  -2   0    4.60    1.60
 -11  -2   0    2.90    2.40
  11  -2   0    3.70    1.70
  11  -2   0    3.60    2.20
 -11  -2   0    1.70    1.70
  11  -2   0    4.50    2.60
 -11  -2   0    0.40    1.70
  11   2   0    5.70    2.10
 -11   2   0    0.40    1.70
  11   2   0    1.00    1.60
  11   2   0    3.10    1.60
  11   2   0    2.90    2.20
 -11   2   0   -0.90    2.20
 -11   2   0    1.60    2.10
 -12  -2   0   88.69    5.70
  12  -2   0   82.99    5.70
 -12  -2   0   81.89    5.80
 -12  -2   0   83.99    4.00
  12  -2   0   83.59    5.50
 -12  -2   0   81.39    5.30
  12  -2   0   85.59    5.00
 -12   2   0   84.79    5.50
  12   2   0   90.89    5.70
  12   2   0   86.79    4.90
  12   2   0   83.09    5.20
  12   2   0   82.49    5.10
 -12   2   0   97.69    6.10
 -12   2   0   77.09    5.90
 -13  -2   0  325.77   12.60
  13  -2   0  306.77   12.40
 -13  -2   0  296.77   12.10
 -13  -2   0  321.17   12.40
  13  -2   0  320.17   12.10
  13  -2   0  295.87   12.00
 -13   2   0  306.27   11.10
  13   2   0  319.37   12.50
 -13   2   0  313.77   12.60
  13   2   0  302.97   11.90
  13   2   0  318.17   11.80
 -13   2   0  310.87   12.90
 -13   2   0  296.87   12.40
  13   2   0  312.17   12.40
  14  -2   0    4.00    2.40
 -14  -2   0    2.90    2.10
 -14  -2   0   -0.20    2.60
 -14  -2   0    3.10    2.60
  14  -2   0    2.20    2.50
  14  -2   0    0.00    2.80
 -14   2   0   -2.90    1.50
 -14   2   0    0.80    2.80
  14   2   0   -0.60    1.60
 -14   2   0   -0.60    1.80
 -14   2   0    0.90    2.90
  14   2   0    2.40    1.90
  14   2   0    5.00    2.70
  14   2   0    1.10    2.50
 -15  -2   0   47.00    5.10
 -15  -2   0   57.09    5.50
  15  -2   0   50.29    5.20
  15  -2   0   47.20    5.30
 -15  -2   0   52.79    5.90
 -15   2   0   55.89    6.10
  15   2   0   49.99    5.10
 -15   2   0   46.80    5.80
  15   2   0   58.09    5.60
 -16  -2   0   51.89    5.70
 -16  -2   0   58.99    6.50
  16  -2   0   66.49    6.10
  16  -2   0   78.39    7.10
 -16   2   0   63.19    6.70
  16   2   0   56.59    6.20
 -16   2   0   67.19    6.70
  16   2   0   74.29    6.20
 -17  -2   0    6.70    3.10
 -17  -2   0    6.40    3.70
  17  -2   0    9.80    3.90
  17  -2   0    9.20    3.40
  17   2   0   11.80    4.10
 -17   2   0    7.10    3.30
  17   2   0    9.10    3.40
   0  -3   0    1.40    0.80
   0  -3   0    1.00    0.80
   0  -3   0    1.50    0.80
   0  -3   0    0.90    0.90
   0  -3   0    0.90    0.80
   0   3   0    0.40    0.80
   0   3   0    2.10    1.20
   0   3   0    0.90    0.80
   0   3   0    1.00    0.80
  -1  -3   0   12.40    1.20
  -1  -3   0   11.50    1.50
   1  -3   0   10.90    1.10
  -1  -3   0   13.50    1.30
   1  -3   0   11.70    1.40
   1  -3   0   13.50    1.30
  -1  -3   0   11.30    1.40
   1  -3   0   10.10    1.20
   1  -3   0    8.40    0.90
  -1  -3   0   10.80    1.10
  -1  -3   0   11.90    1.20
  -1   3   0   12.40    1.20
  -1   3   0    9.00    1.10
  -1   3   0    9.70    1.20
   1   3   0   13.20    1.30
   1   3   0   11.80    1.20
  -1   3   0   12.50    1.40
  -1   3   0   11.30    1.20
  -1   3   0   13.80    1.10
   2  -3   0  232.08    7.30
  -2  -3   0  221.08    7.20
  -2  -3   0  223.48    7.30
  -2  -3   0  225.98    6.90
   2  -3   0  229.18    7.30
  -2  -3   0  228.58    7.30
   2  -3   0  223.78    7.30
  -2  -3   0  227.38    6.90
   2  -3   0  220.48    7.60
  -2  -3   0  233.78    6.90
   2  -3   0  223.98    7.10
   2   3   0  214.98    7.10
  -2   3   0  235.58    7.60
  -2   3   0  229.38    7.30
   2   3   0  231.48    7.10
  -2   3   0  223.38    7.10
   2   3   0  222.08    7.20
  -2   3   0  226.68    7.30
   2   3   0  231.78    7.20
   2   3   0  227.58    7.30
  -2   3   0  228.28    7.30
  -3  -3   0  116.49    4.40
  -3  -3   0  114.69    4.30
   3  -3   0  116.39    4.30
   3  -3   0  116.79    4.70
  -3  -3   0  115.79    3.90
  -3  -3   0  117.79    3.90
   3  -3   0  119.79    4.50
   3  -3   0  112.09    4.70
  -3  -3   0  114.49    4.10
  -3  -3   0  114.09    4.30
   3  -3   0  116.49    4.40
   3  -3   0  116.39    4.30
   3   3   0  113.49    4.20
   3   3   0  117.89    4.10
   3   3   0  115.49    4.20
  -3   3   0  116.89    4.40
   3   3   0  114.19    4.00
  -3   3   0  117.09    4.80
  -3   3   0  113.89    4.30
  -3   3   0  112.39    4.30
   3   3   0  123.29    4.00
  -3   3   0  114.99    5.20
   3   3   0  116.79    4.40
  -4  -3   0    0.40    1.30
  -4  -3   0   -0.40    1.00
   4  -3   0   -0.40    1.20
   4  -3   0    0.00    1.20
  -4  -3   0   -0.20    1.00
   4  -3   0   -1.50    1.10
  -4  -3   0    0.70    1.10
   4  -3   0   -0.30    1.30
  -4  -3   0    1.60    1.10
   4  -3   0   -0.80    1.30
  -4  -3   0   -0.20    0.80
   4  -3   0    0.70    1.20
   4   3   0   -0.40    1.00
  -4   3   0    0.60    1.20
   4   3   0   -0.50    0.90
   4   3   0   -0.60    1.00
   4   3   0   -0.30    1.00
   4   3   0    1.30    1.30
  -4   3   0   -0.70    1.20
  -4   3   0    0.30    2.10
  -4   3   0    1.40    1.40
  -4   3   0    1.30    1.30
  -4   3   0    1.30    1.20
  -5  -3   0   13.80    1.40
   5  -3   0   10.90    1.80
  -5  -3   0   11.90    1.20
   5  -3   0   11.60    1.70
  -5  -3   0   12.30    1.60
   5  -3   0    9.20    1.60
   5  -3   0   11.20    1.80
  -5  -3   0   12.00    1.60
   5  -3   0   12.60    1.80
  -5  -3   0   13.20    1.70
  -5  -3   0   10.00    1.60
   5  -3   0    9.60    1.70
   5   3   0   13.60    1.60
  -5   3   0   14.60    1.80
  -5   3   0   13.50    1.70
   5   3   0   11.70    1.60
   5   3   0   10.00    1.50
  -5   3   0   20.20    3.00
   5   3   0   14.90    1.50
  -5   3   0   11.00    1.70
   5   3   0   10.80    1.40
  -5   3   0    8.50    1.50
   5   3   0   11.00    1.80
   6  -3   0   17.30    2.00
  -6  -3   0   16.00    1.60
  -6  -3   0   19.70    2.00
   6  -3   0   15.60    2.10
  -6  -3   0   19.70    2.20
  -6  -3   0   17.80    2.00
   6  -3   0   21.10    2.40
   6  -3   0   13.90    2.00
   6  -3   0   16.30    1.90
  -6  -3   0   14.70    1.60
   6  -3   0   16.20    2.00
  -6  -3   0   15.80    1.90
   6   3   0   15.60    1.60
   6   3   0   17.60    1.90
  -6   3   0   14.10    2.10
   6   3   0   19.80    1.90
   6   3   0   17.70    1.90
   6   3   0   15.50    2.00
  -6   3   0   18.30    2.00
  -6   3   0   18.50    2.10
  -6   3   0   18.30    1.90
  -6   3   0   14.90    2.30
   6   3   0   15.10    2.00
  -6   3   0   15.70    2.60
  -7  -3   0   24.20    2.50
  -7  -3   0   22.60    2.60
   7  -3   0   24.60    2.80
  -7  -3   0   23.60    2.50
   7  -3   0   22.90    2.50
   7  -3   0   19.10    2.30
  -7  -3   0   20.20    1.80
   7  -3   0   21.70    2.50
   7  -3   0   22.70    2.30
   7   3   0   23.30    2.50
  -7   3   0   20.90    2.10
  -7   3   0   23.10    2.40
  -7   3   0   24.30    2.50
   7   3   0   21.10    2.20
   7   3   0   23.50    1.90
   7   3   0   20.60    2.40
  -7   3   0   22.50    2.30
   7   3   0   23.50    2.70
  -7   3   0   23.50    3.10
  -7   3   0   25.40    2.90
   8  -3   0    2.10    1.70
  -8  -3   0    4.00    1.60
  -8  -3   0    1.80    1.00
   8  -3   0    4.30    2.00
   8  -3   0    2.70    1.50
  -8  -3   0    6.30    1.90
   8  -3   0    3.60    1.60
  -8  -3   0    2.40    1.40
   8   3   0    3.40    1.90
   8   3   0    1.10    1.30
   8   3   0    3.30    1.60
  -8   3   0    5.70    1.90
  -8   3   0    3.90    2.00
  -8   3   0    3.10    1.90
  -8   3   0    2.30    1.40
   9  -3   0    4.50    2.10
   9  -3   0    3.50    2.00
  -9  -3   0    2.80    1.20
   9  -3   0    4.50    1.70
  -9  -3   0    3.40    1.70
  -9  -3   0    3.70    1.50
   9  -3   0    3.60    1.80
  -9   3   0    2.00    1.50
   9   3   0    2.80    1.90
   9   3   0    1.70    1.40
  -9   3   0    5.50    2.10
  -9   3   0    3.60    1.80
  -9   3   0    6.10    2.30
   9   3   0    3.40    1.70
  10  -3   0   23.00    3.30
 -10  -3   0   21.10    3.00
  10  -3   0   22.50    2.90
 -10  -3   0   19.00    2.70
  10  -3   0   23.00    3.30
  10  -3   0   17.70    2.40
 -10  -3   0   20.70    2.70
  10   3   0   21.70    3.00
 -10   3   0   16.80    2.80
  10   3   0   24.00    2.70
  10   3   0   18.20    2.60
 -10   3   0   22.10    2.50
 -10   3   0   26.40    3.50
 -10   3   0   17.50    3.00
  11  -3   0   38.10    4.10
 -11  -3   0   34.90    2.50
  11  -3   0   32.10    3.40
 -11  -3   0   37.20    4.20
 -11  -3   0   36.50    3.60
  11  -3   0   35.20    4.10
  11  -3   0   37.70    4.00
 -11  -3   0   33.70    3.80
  11   3   0   38.00    4.00
  11   3   0   36.60    3.30
 -11   3   0   32.60    3.90
  11   3   0   36.60    3.80
 -11   3   0   34.10    3.90
 -11   3   0   41.00    3.30
 -11   3   0   42.60    4.60
 -12  -3   0   38.00    4.10
  12  -3   0   38.70    4.10
 -12  -3   0   28.50    3.80
  12  -3   0   29.50    3.60
 -12  -3   0   34.70    4.10
  12  -3   0   28.60    3.80
  12   3   0   31.90    3.40
  12   3   0   32.40    3.20
  12   3   0   34.20    3.90
 -12   3   0   30.40    3.80
 -12   3   0   31.20    3.30
 -12   3   0   31.50    4.00
  12   3   0   40.00    4.10
 -12   3   0   27.10    3.70
 -13  -3   0    4.60    2.10
 -13  -3   0    5.40    2.80
  13  -3   0    6.40    2.20
  13  -3   0    3.50    2.00
  13  -3   0    5.20    2.90
 -13  -3   0    4.40    2.30
 -13  -3   0    4.20    1.80
  13  -3   0    1.80    2.60
  13   3   0    8.00    2.10
  13   3   0    7.60    2.80
  13   3   0    9.20    2.70
 -13   3   0    5.90    2.90
 -13   3   0    8.20    3.00
  13   3   0    8.40    2.20
 -13   3   0    3.20    2.20
  14  -3   0    3.30    2.00
 -14  -3   0    2.10    2.30
  14  -3   0    0.70    2.80
 -14  -3   0    0.90    2.70
  14  -3   0    3.60    2.80
  14  -3   0    1.80    2.10
 -14  -3   0    5.10    2.50
  14   3   0    2.90    2.50
  14   3   0    0.20    2.60
  14   3   0    0.40    1.80
 -14   3   0    5.30    3.10
  14   3   0   -0.70    1.90
 -14   3   0    1.30    2.80
 -14   3   0    0.80    2.30
 -14   3   0    0.20    1.70
  15  -3   0   -0.60    2.90
  15  -3   0    0.10    2.60
 -15  -3   0    3.20    2.90
 -15  -3   0   -1.00    2.10
 -15  -3   0   -2.50    2.30
  15   3   0    1.40    2.70
  15   3   0    0.90    2.90
 -15   3   0   -3.70    2.70
 -15   3   0   -1.40    2.60
 -16  -3   0    2.50    2.60
  16  -3   0    0.00    2.70
  16  -3   0    0.80    3.40
 -16  -3   0   -1.30    3.20
  16   3   0    5.30    2.90
 -16   3   0   -4.50    2.40
  16   3   0    1.20    3.10
 -16   3   0   -0.10    3.10
  17  -3   0    3.10    3.30
 -17  -3   0    8.30    3.80
 -17  -3   0    1.10    2.90
  17  -3   0    1.70    3.50
  17   3   0    0.00    3.10
  17   3   0    4.20    4.70
 -17   3   0    6.00    3.40
   0   4   0 2844.72   82.69
  -1  -4   0   37.40    2.30
   1  -4   0   35.50    2.20
  -1  -4   0   32.60    1.90
   1  -4   0   31.50    1.70
  -1  -4   0   34.40    2.10
  -1  -4   0   34.90    2.60
   1  -4   0   44.50    3.00
   1  -4   0   38.70    2.50
   1  -4   0   37.60    2.30
   1  -4   0   35.00    2.20
  -1  -4   0   35.10    1.90
  -1   4   0   36.70    2.30
  -1   4   0   36.00    2.20
  -1   4   0   33.90    1.70
   1   4   0   35.70    2.20
  -1   4   0   32.10    2.20
  -1   4   0   39.50    2.40
  -2  -4   0   51.99    2.70
   2  -4   0   51.59    3.10
  -2  -4   0   51.69    2.30
  -2  -4   0   54.89    2.10
   2  -4   0   52.09    2.40
   2  -4   0   52.09    2.70
  -2  -4   0   53.49    2.30
   2  -4   0   51.99    3.10
  -2  -4   0   53.89    2.70
   2  -4   0   53.29    2.80
   2  -4   0   54.89    2.90
   2   4   0   56.59    2.60
   2   4   0   52.79    2.00
   2   4   0   47.70    2.60
  -2   4   0   62.39    3.60
  -2   4   0   49.90    2.40
  -2   4   0   50.89    2.70
   2   4   0   50.89    2.70
  -2   4   0   50.99    2.70
   2   4   0   50.99    2.40
  -2   4   0   50.49    2.70
   3  -4   0    3.80    1.50
  -3  -4   0    5.00    1.00
   3  -4   0    3.40    1.40
   3  -4   0    6.10    1.40
  -3  -4   0    5.60    1.00
  -3  -4   0    4.80    1.30
   3  -4   0    5.60    1.40
   3  -4   0    4.40    1.30
  -3  -4   0    6.50    1.00
  -3  -4   0    5.60    1.30
   3  -4   0    4.00    1.20
  -3  -4   0    5.20    1.30
   3   4   0    6.30    1.10
  -3   4   0    6.20    1.50
  -3   4   0    4.30    1.40
  -3   4   0    6.20    1.30
   3   4   0    6.90    1.40
   3   4   0    5.20    1.20
  -3   4   0    4.70    1.20
   3   4   0    6.60    1.00
  -3   4   0    3.50    1.30
   3   4   0    5.00    1.20
   4  -4   0    1.90    1.40
  -4  -4   0    0.70    0.90
   4  -4   0    2.30    1.30
   4  -4   0    2.10    1.50
  -4  -4   0    0.50    1.10
   4  -4   0    0.20    1.30
   4  -4   0    2.00    1.20
   4  -4   0    2.10    1.40
  -4  -4   0   -0.60    1.20
  -4  -4   0    0.60    1.10
  -4  -4   0    1.20    0.90
  -4  -4   0    1.40    1.00
  -4   4   0    0.60    1.20
   4   4   0    2.80    1.10
  -4   4   0    1.80    1.30
   4   4   0    0.20    1.00
  -4   4   0    1.60    1.40
  -4   4   0    0.40    1.30
  -4   4   0    1.40    1.40
   4   4   0    3.10    1.10
   4   4   0    0.60    1.00
   4   4   0    2.60    1.30
   4   4   0    4.40    1.00
  -5  -4   0  406.56   12.50
   5  -4   0  404.46   12.70
  -5  -4   0  410.76   12.90
   5  -4   0  396.36   12.90
  -5  -4   0  399.86   12.70
   5  -4   0  412.16   12.90
  -5  -4   0  407.46   12.10
   5  -4   0  386.96   12.80
  -5  -4   0  385.66   12.70
   5  -4   0  393.16   13.20
   5   4   0  402.06   12.90
  -5   4   0  391.76   12.80
   5   4   0  399.46   12.40
   5   4   0  405.56   12.30
   5   4   0  393.76   12.70
  -5   4   0  389.46   13.30
  -5   4   0  405.26   12.80
   5   4   0  405.66   12.50
  -5   4   0  407.86   13.30
  -5   4   0  388.56   12.60
  -5   4   0  403.76   12.90
   5   4   0  377.76   13.00
   6  -4   0   45.30    3.10
  -6  -4   0   46.20    3.10
  -6  -4   0   54.39    3.20
  -6  -4   0   47.10    2.40
   6  -4   0   46.80    3.70
   6  -4   0   45.50    3.10
   6  -4   0   52.19    3.20
   6  -4   0   46.70    3.40
  -6  -4   0   50.79    3.10
   6  -4   0   50.69    3.50
  -6  -4   0   49.99    2.40
  -6  -4   0   48.40    3.10
   6   4   0   46.40    2.90
  -6   4   0   44.90    3.40
   6   4   0   55.79    3.30
   6   4   0   51.09    2.60
   6   4   0   49.30    2.90
  -6   4   0   46.20    3.20
  -6   4   0   50.89    2.90
   6   4   0   49.50    2.90
  -6   4   0   47.60    3.30
  -6   4   0   46.80    3.10
  -6   4   0   45.60    3.70
   7  -4   0   55.49    3.80
   7  -4   0   51.09    3.70
   7  -4   0   56.09    3.50
   7  -4   0   57.49    4.00
  -7  -4   0   52.29    3.40
  -7  -4   0   58.89    3.60
  -7  -4   0   53.49    2.60
   7  -4   0   54.99    3.30
  -7  -4   0   54.49    3.40
  -7   4   0   62.29    3.90
   7   4   0   51.79    3.20
   7   4   0   52.69    3.20
  -7   4   0   52.69    3.40
  -7   4   0   50.59    3.20
   7   4   0   58.29    3.20
   7   4   0   55.49    2.90
   7   4   0   53.19    3.60
  -7   4   0   61.49    4.20
  -7   4   0   57.69    3.70
   8  -4   0  274.27   10.30
  -8  -4   0  281.57    9.00
   8  -4   0  281.67   10.10
  -8  -4   0  282.77   10.20
  -8  -4   0  293.17   10.10
  -8  -4   0  296.17   10.60
   8  -4   0  283.87   10.70
   8  -4   0  278.07   10.00
   8   4   0  278.97   10.20
   8   4   0  277.67    9.90
  -8   4   0  284.07   10.80
   8   4   0  291.37   13.20
   8   4   0  280.97    9.60
  -8   4   0  276.57   10.30
  -8   4   0  277.67   10.50
  -8   4   0  302.37   10.00
   9  -4   0   62.89    4.50
   9  -4   0   61.69    3.90
   9  -4   0   65.79    4.60
  -9  -4   0   61.59    4.10
  -9  -4   0   54.49    3.80
  -9  -4   0   55.79    4.80
   9  -4   0   61.49    4.20
  -9   4   0   64.99    4.30
  -9   4   0   58.39    4.80
   9   4   0   57.99    3.70
  -9   4   0   60.49    4.40
   9   4   0   50.59    3.20
   9   4   0   58.69    3.70
   9   4   0   64.59    4.30
  -9   4   0   66.09    3.90
  10  -4   0  397.06   13.90
  10  -4   0  394.86   13.60
 -10  -4   0  373.36   12.10
 -10  -4   0  385.56   13.60
  10  -4   0  387.86   14.20
 -10  -4   0  387.46   13.50
 -10  -4   0  387.86   13.70
  10   4   0  390.66   13.10
  10   4   0  380.06   13.30
 -10   4   0  392.26   13.90
 -10   4   0  393.86   13.20
 -10   4   0  365.46   13.90
 -10   4   0  384.46   14.40
  10   4   0  394.96   13.80
 -11  -4   0    7.20    1.90
 -11  -4   0    8.30    2.50
  11  -4   0    7.50    2.40
  11  -4   0    3.40    2.70
 -11  -4   0    7.40    2.10
  11  -4   0    6.20    2.10
  11  -4   0    8.80    2.60
 -11   4   0    5.90    2.60
  11   4   0   12.00    2.40
 -11   4   0    6.00    2.30
 -11   4   0    9.40    2.10
  11   4   0    8.50    1.80
  11   4   0    5.30    2.40
 -11   4   0    8.90    2.70
 -12  -4   0  209.88    9.10
 -12  -4   0  198.38    8.70
 -12  -4   0  218.78    7.50
  12  -4   0  199.88    9.40
  12  -4   0  207.98    9.40
  12  -4   0  202.48    8.60
 -12  -4   0  214.68    9.10
  12  -4   0  214.48    9.10
 -12   4   0  210.58    9.40
 -12   4   0  190.58    9.20
  12   4   0  215.68    9.30
 -12   4   0  199.58    9.80
  12   4   0  193.38    8.40
 -12   4   0  202.08    8.30
  12   4   0  206.08    8.50
 -13  -4   0   72.29    5.80
  13  -4   0   71.49    5.10
  13  -4   0   73.59    5.70
 -13  -4   0   86.69    5.50
  13  -4   0   88.79    5.90
  13  -4   0   68.89    5.80
 -13  -4   0   84.59    5.80
  13   4   0   73.89    5.00
  13   4   0   78.29    4.80
  13   4   0   70.49    7.00
 -13   4   0   81.99    6.50
  13   4   0   82.49    5.50
 -13   4   0   73.49    5.50
 -13   4   0   78.99    4.80
 -13   4   0   65.79    8.10
 -14  -4   0    5.60    2.30
  14  -4   0    7.90    2.90
 -14  -4   0    6.40    3.10
 -14  -4   0    5.10    2.70
  14  -4   0    6.50    2.80
  14  -4   0    6.10    3.30
 -14   4   0    9.50    3.30
  14   4   0   12.30    2.90
 -14   4   0   12.50    3.40
 -14   4   0    1.90    2.10
  14   4   0    9.60    3.10
  14   4   0   12.10    2.60
  14   4   0    6.70    2.20
 -15  -4   0   31.10    4.00
 -15  -4   0   34.30    4.50
 -15  -4   0   29.50    4.60
  15  -4   0   23.30    4.00
  15  -4   0   24.40    4.30
 -15   4   0   22.90    4.30
  15   4   0   20.60    4.10
  15   4   0   28.90    3.90
 -15   4   0   30.80    4.90
 -16  -4   0    1.30    2.60
 -16  -4   0   -4.40    2.90
  16  -4   0    0.40    2.90
  16  -4   0   -2.10    3.40
 -16   4   0    2.00    3.10
 -16   4   0    3.30    3.30
  16   4   0    0.40    2.90
  16   4   0    1.50    3.00
  17  -4   0   -2.10    2.90
 -17  -4   0    8.70    3.70
  17  -4   0    2.30    4.30
 -17   4   0    0.50    3.90
  17   4   0   -2.80    3.40
 -17   4   0   -1.70    3.10
   0  -5   0    0.50    1.20
   0  -5   0    0.90    1.00
   0  -5   0    2.90    1.30
   0  -5   0    2.40    1.20
   0  -5   0    2.00    1.10
   0   5   0    0.80    1.10
   0   5   0   -1.70    1.10
   0   5   0    0.70    1.10
   0   5   0    2.70    1.10
   0   5   0    0.70    0.90
  -1  -5   0    6.30    1.30
   1  -5   0    7.00    1.90
   1  -5   0    6.60    1.30
   1  -5   0    4.70    1.00
  -1  -5   0    5.80    1.60
   1  -5   0    5.70    1.40
   1  -5   0    8.00    1.40
  -1  -5   0    8.00    1.40
  -1  -5   0    8.80    1.40
  -1  -5   0    7.00    1.20
  -1   5   0    7.10    1.30
   1   5   0    8.00    1.60
   1   5   0    9.20    1.30
   1   5   0    6.10    1.30
  -1   5   0    7.40    1.60
  -1   5   0    5.70    1.40
  -1   5   0    5.20    0.90
  -1   5   0    6.50    1.40
  -1   5   0    7.20    1.60
   2  -5   0  178.78    6.20
   2  -5   0  172.48    6.10
   2  -5   0  169.78    6.50
  -2  -5   0  174.68    6.20
  -2  -5   0  168.28    6.20
  -2  -5   0  176.18    5.80
  -2  -5   0  176.98    5.40
  -2  -5   0  174.08    6.20
   2  -5   0  178.68    5.70
  -2  -5   0  173.78    5.70
  -2  -5   0  177.38    6.20
   2   5   0  177.88    5.40
  -2   5   0  184.18    6.60
   2   5   0  166.58    6.10
  -2   5   0  183.08    6.50
   2   5   0  182.98    5.90
   2   5   0  170.88    6.20
   2   5   0  176.18    6.20
  -2   5   0  176.78    6.20
  -2   5   0  176.38    5.80
   3  -5   0   30.50    3.80
  -3  -5   0   24.80    1.70
   3  -5   0   25.50    2.50
   3  -5   0   25.80    2.40
  -3  -5   0   24.90    2.30
   3  -5   0   26.60    2.00
  -3  -5   0   24.80    2.20
  -3  -5   0   25.20    1.70
   3  -5   0   27.80    2.40
  -3  -5   0   27.00    2.20
   3  -5   0   23.60    2.70
   3   5   0   25.30    2.00
   3   5   0   25.20    1.60
  -3   5   0   26.20    2.10
   3   5   0   20.90    2.20
   3   5   0   24.20    2.10
  -3   5   0   29.10    2.30
  -3   5   0   23.70    2.80
   3   5   0   30.20    1.90
  -3   5   0   31.10    3.60
   3   5   0   24.50    2.10
  -3   5   0   24.20    2.30
  -3   5   0   26.10    2.60
   4  -5   0    5.90    2.60
  -4  -5   0    2.10    1.20
   4  -5   0    1.40    1.40
  -4  -5   0    1.30    1.50
   4  -5   0    1.40    1.20
   4  -5   0    3.10    1.40
  -4  -5   0    3.50    1.30
  -4  -5   0    3.10    1.00
  -4  -5   0    3.00    1.00
   4  -5   0    1.50    1.50
   4  -5   0    1.60    1.60
   4   5   0    1.60    1.10
  -4   5   0    3.20    1.50
   4   5   0    2.60    1.20
   4   5   0    2.30    1.50
  -4   5   0    1.80    1.50
  -4   5   0    3.30    1.50
   4   5   0    4.60    1.10
  -4   5   0    3.50    1.60
  -4   5   0    1.60    1.30
  -4   5   0    1.30    1.20
   4   5   0    2.80    1.00
   4   5   0    3.30    1.20
  -5  -5   0   -0.10    1.10
   5  -5   0    0.00    1.40
   5  -5   0   -0.70    1.40
  -5  -5   0    0.40    1.20
  -5  -5   0   -0.40    0.90
   5  -5   0    0.60    1.50
  -5  -5   0    1.60    1.30
   5  -5   0    0.00    1.20
   5  -5   0   -0.10    1.50
  -5  -5   0   -1.60    1.20
   5  -5   0    0.70    1.30
  -5  -5   0    0.10    0.90
  -5   5   0   -1.10    1.30
   5   5   0    0.50    1.40
  -5   5   0    2.80    1.40
  -5   5   0   -0.40    1.30
  -5   5   0    1.60    1.40
  -5   5   0    1.00    1.80
  -5   5   0   -0.90    1.40
   5   5   0    2.50    1.10
   5   5   0   -0.10    1.00
   5   5   0   -0.10    1.10
   5   5   0    1.60    1.10
   6  -5   0   41.40    3.10
   6  -5   0   41.30    3.40
  -6  -5   0   34.50    2.90
   6  -5   0   44.50    3.20
   6  -5   0   40.50    3.40
   6  -5   0   43.40    2.90
   6  -5   0   39.20    3.60
  -6  -5   0   40.90    2.20
  -6  -5   0   40.60    3.00
  -6  -5   0   40.20    2.10
  -6  -5   0   40.10    2.90
  -6   5   0   41.60    3.20
  -6   5   0   41.30    3.60
   6   5   0   42.10    2.80
   6   5   0   38.90    2.50
   6   5   0   41.30    3.10
  -6   5   0   42.90    2.90
   6   5   0   40.00    3.20
   6   5   0   40.10    2.70
   6   5   0   40.70    2.70
  -6   5   0   42.30    3.20
  -6   5   0   36.40    3.30
  -6   5   0   42.20    2.90
  -7  -5   0   49.10    2.40
   7  -5   0   46.20    5.10
   7  -5   0   45.50    3.40
   7  -5   0   49.10    3.70
  -7  -5   0   49.90    3.30
  -7  -5   0   48.60    3.30
  -7  -5   0   44.50    3.30
   7  -5   0   45.20    3.80
   7  -5   0   50.99    3.90
   7   5   0   47.80    3.00
   7   5   0   48.40    3.00
   7   5   0   51.99    3.50
  -7   5   0   47.00    3.70
  -7   5   0   52.99    3.60
  -7   5   0   45.80    4.80
   7   5   0   45.20    3.00
  -7   5   0   48.00    3.40
   7   5   0   45.70    2.80
  -8  -5   0   72.39    3.70
   8  -5   0   68.29    4.40
   8  -5   0   74.19    4.80
  -8  -5   0   74.19    4.20
  -8  -5   0   76.59    4.30
   8  -5   0   72.89    4.50
  -8  -5   0   74.19    4.30
   8  -5   0   67.39    5.20
   8   5   0   72.29    3.90
   8   5   0   66.69    4.30
   8   5   0   84.59    4.10
  -8   5   0   77.29    5.10
  -8   5   0   73.59    5.10
  -8   5   0   77.39    4.70
   8   5   0   81.69    3.80
  -8   5   0   76.59    4.30
   9  -5   0    2.50    2.00
   9  -5   0    2.50    2.00
  -9  -5   0    4.80    1.10
  -9  -5   0    2.70    1.70
  -9  -5   0    2.40    1.90
   9  -5   0    1.20    1.60
  -9  -5   0    3.30    1.70
   9  -5   0    2.40    2.20
  -9   5   0    5.40    1.90
   9   5   0    6.20    1.90
  -9   5   0    0.80    2.10
   9   5   0    2.50    1.40
   9   5   0    6.20    2.10
  -9   5   0    1.60    1.70
  -9   5   0    4.20    2.20
 -10  -5   0   25.10    3.00
  10  -5   0   21.30    3.20
  10  -5   0   21.10    2.70
 -10  -5   0   26.10    3.20
  10  -5   0   20.70    3.20
  10  -5   0   24.20    3.20
 -10  -5   0   19.20    2.80
  10   5   0   21.30    2.40
 -10   5   0   22.60    3.60
  10   5   0   26.60    2.80
  10   5   0   22.90    2.70
 -10   5   0   20.40    3.10
 -10   5   0   22.30    2.80
 -10   5   0   19.60    3.10
  10   5   0   28.30    3.40
  11  -5   0   10.60    3.00
  11  -5   0   15.30    2.90
 -11  -5   0   16.70    2.70
  11  -5   0   12.50    2.40
  11  -5   0   21.50    3.40
 -11  -5   0   20.40    3.10
 -11  -5   0   13.90    2.20
 -11  -5   0   17.20    1.80
 -11   5   0   19.00    3.50
 -11   5   0   15.10    2.50
  11   5   0   13.30    2.50
 -11   5   0   13.80    3.10
  11   5   0    8.70    1.90
  11   5   0   14.40    2.90
 -11   5   0   12.00    2.60
 -12  -5   0   19.90    2.70
 -12  -5   0   26.90    3.30
 -12  -5   0   29.00    3.70
  12  -5   0   24.60    3.70
  12  -5   0   30.10    3.70
  12  -5   0   26.10    3.90
  12  -5   0   26.10    4.80
 -12   5   0   24.70    3.50
  12   5   0   24.60    3.20
  12   5   0   23.50    3.10
  12   5   0   26.50    3.70
 -12   5   0   21.80    3.50
 -12   5   0   21.30    3.80
 -12   5   0   19.40    2.80
  13  -5   0    7.20    2.60
  13  -5   0    5.90    2.40
  13  -5   0    6.20    3.00
 -13  -5   0    7.90    2.90
  13  -5   0   11.00    3.50
 -13  -5   0   10.70    2.40
  13   5   0   11.40    3.90
 -13   5   0    3.30    2.00
 -13   5   0    8.60    3.20
  13   5   0    5.70    2.10
 -13   5   0    5.50    2.50
  14  -5   0   -0.90    2.60
 -14  -5   0    1.20    3.00
 -14  -5   0   -0.80    1.80
  14  -5   0   -1.60    2.80
  14  -5   0   -2.50    2.10
 -14  -5   0    2.00    2.20
  14  -5   0   -2.60    2.40
  14   5   0    3.70    2.50
  14   5   0    1.40    2.10
 -14   5   0    0.10    2.80
 -14   5   0   -1.40    1.80
  14   5   0   -4.70    1.70
 -14   5   0    2.80    2.90
  14   5   0    1.20    2.60
 -15  -5   0    2.90    2.50
  15  -5   0   -5.40    2.90
 -15  -5   0    0.90    2.80
  15  -5   0    5.00    3.10
  15   5   0    0.70    2.50
  15   5   0   -4.40    2.50
 -15   5   0    1.80    2.90
 -15   5   0   -0.40    2.90
 -16  -5   0   -3.20    2.40
  16  -5   0   -0.90    3.00
  16  -5   0    4.20    3.60
 -16  -5   0   -0.80    3.00
 -16   5   0   -1.80    3.20
  16   5   0    1.70    2.80
 -16   5   0    0.20    2.90
  16   5   0   -2.10    2.90
 -17  -5   0    0.30    2.60
 -17  -5   0    2.00    3.30
  17  -5   0    0.60    3.40
  17   5   0   -2.00    3.00
 -17   5   0   -3.00    3.40
  17   5   0    7.30    5.50
 -17   5   0   -2.20    3.10
   0  -6   0 1140.39   33.60
   0  -6   0 1154.98   33.40
   0  -6   0 1126.69   33.60
   0  -6   0 1126.49   33.10
   0  -6   0 1150.48   33.20
   0   6   0 1150.08   33.30
   0   6   0 1125.19   33.20
   0   6   0 1144.89   33.60
   0   6   0  999.90   33.40
   0   6   0 1152.48   33.40
  -1  -6   0  300.77    9.40
  -1  -6   0  297.47    9.80
   1  -6   0  297.27   10.00
  -1  -6   0  293.17    9.60
  -1  -6   0  292.67    9.70
  -1  -6   0  289.97    9.80
  -1  -6   0  296.17    9.40
   1  -6   0  289.97   10.00
   1  -6   0  293.47    9.60
   1  -6   0  288.67    9.70
   1  -6   0  296.77    9.60
  -1   6   0  297.67    9.60
   1   6   0  297.17    9.80
   1   6   0  301.17    9.50
  -1   6   0  298.97   10.00
  -1   6   0  319.87   11.20
  -1   6   0  303.57    9.70
  -1   6   0  293.07    8.90
   1   6   0  294.97    9.70
  -2  -6   0  221.58    7.60
  -2  -6   0  217.88    7.60
  -2  -6   0  215.98    7.10
  -2  -6   0  211.38    7.60
  -2  -6   0  220.48    7.60
   2  -6   0  229.68    8.00
   2  -6   0  224.08    7.70
   2  -6   0  218.38    7.50
   2  -6   0  221.58    7.50
   2  -6   0  221.78    7.00
  -2  -6   0  222.08    7.10
   2  -6   0  217.98    8.00
   2   6   0  225.18    7.30
   2   6   0  221.98    7.50
  -2   6   0  213.88    7.50
   2   6   0  220.38    7.60
  -2   6   0  218.68    8.00
  -2   6   0  215.28    7.50
  -2   6   0  215.78    7.00
   2   6   0  213.98    7.50
  -2   6   0  219.08    7.60
  -3  -6   0   53.39    3.10
   3  -6   0   56.09    3.70
  -3  -6   0   56.59    3.50
   3  -6   0   51.49    3.50
   3  -6   0   50.39    2.60
   3  -6   0   52.39    3.00
  -3  -6   0   54.79    2.90
  -3  -6   0   54.89    3.10
  -3  -6   0   53.29    2.30
   3  -6   0   56.49    3.30
   3  -6   0   55.89    3.20
  -3  -6   0   49.20    3.20
   3   6   0   52.59    2.20
   3   6   0   53.19    2.80
   3   6   0   52.59    3.00
  -3   6   0   56.49    3.00
   3   6   0   53.29    3.10
  -3   6   0   58.59    3.30
  -3   6   0   49.30    2.80
  -3   6   0   56.59    3.60
   3   6   0   52.79    3.10
  -3   6   0   56.89    3.50
  -3   6   0   56.99    3.20
  -4  -6   0   13.20    1.50
   4  -6   0   15.50    2.30
   4  -6   0   11.70    1.60
   4  -6   0   12.20    1.80
   4  -6   0   10.80    1.90
  -4  -6   0   13.40    1.30
  -4  -6   0   12.80    1.60
  -4  -6   0   15.60    1.80
   4  -6   0    8.60    2.00
  -4  -6   0   10.70    1.70
  -4  -6   0   14.20    1.90
   4  -6   0   11.10    1.90
  -4   6   0   12.50    1.90
  -4   6   0    9.20    1.90
   4   6   0   13.10    1.30
   4   6   0   15.90    1.70
  -4   6   0   13.80    2.00
  -4   6   0   12.50    1.80
   4   6   0   13.70    1.90
   4   6   0   12.80    1.60
   4   6   0   15.50    1.70
  -4   6   0   11.90    1.70
   4   6   0   12.30    1.80
  -5  -6   0  370.96   12.00
  -5  -6   0  357.56   12.10
  -5  -6   0  372.16   11.20
   5  -6   0  371.76   12.10
   5  -6   0  366.26   12.20
  -5  -6   0  377.36   11.20
  -5  -6   0  364.06   12.00
  -5  -6   0  373.36   11.50
   5  -6   0  358.76   12.60
   5  -6   0  366.76   12.20
  -5   6   0  362.46   12.70
  -5   6   0  378.26   12.20
   5   6   0  377.06   12.20
   5   6   0  353.06   11.90
   5   6   0  367.16   12.00
  -5   6   0  360.66   12.00
   5   6   0  371.76   11.60
  -5   6   0  354.56   11.90
   5   6   0  366.56   11.60
  -5   6   0  352.96   12.00
  -6  -6   0   18.70    2.40
   6  -6   0   23.70    2.80
   6  -6   0   24.40    2.60
  -6  -6   0   20.30    1.60
   6  -6   0   20.90    2.80
   6  -6   0   21.90    2.40
  -6  -6   0   19.60    2.20
  -6  -6   0   23.20    2.40
   6  -6   0   21.00    2.40
   6  -6   0   25.00    2.60
   6   6   0   21.90    2.40
   6   6   0   23.90    2.50
   6   6   0   23.50    2.10
  -6   6   0   19.40    2.20
  -6   6   0   25.90    3.00
   6   6   0   17.90    2.10
  -6   6   0   23.40    2.70
  -6   6   0   24.50    2.70
   6   6   0   21.30    2.20
  -7  -6   0   19.70    2.30
  -7  -6   0   21.80    2.40
  -7  -6   0   19.50    2.20
   7  -6   0   17.20    2.50
   7  -6   0   16.20    2.10
   7  -6   0   16.50    2.40
  -7  -6   0   21.60    2.40
   7  -6   0   20.10    2.70
   7  -6   0   17.10    3.00
  -7   6   0   15.90    3.10
  -7   6   0   16.80    2.30
  -7   6   0   16.40    2.40
   7   6   0   16.70    1.90
   7   6   0   16.90    2.00
   7   6   0   15.00    1.80
   7   6   0   16.50    2.40
   7   6   0   15.80    2.00
  -7   6   0   15.70    2.60
   8  -6   0   99.59    5.10
  -8  -6   0   94.79    4.90
   8  -6   0  109.39    5.30
   8  -6   0  102.79    5.50
   8  -6   0   93.99    8.60
  -8  -6   0  102.19    4.90
  -8  -6   0  102.59    5.10
  -8  -6   0  103.09    3.80
   8   6   0   98.79    4.70
  -8   6   0   96.89    5.10
   8   6   0   97.79    4.70
  -8   6   0   97.39    5.50
  -8   6   0  121.09    7.10
   8   6   0  101.79    5.30
   8   6   0   93.49    4.40
   9  -6   0   44.50    3.50
   9  -6   0   35.90    3.70
  -9  -6   0   43.40    3.50
   9  -6   0   37.80    4.10
   9  -6   0   30.90    5.70
  -9  -6   0   46.50    3.70
  -9  -6   0   39.80    3.60
   9   6   0   37.10    3.10
  -9   6   0   39.10    4.50
  -9   6   0   36.90    4.00
   9   6   0   39.70    3.30
  -9   6   0   40.60    4.00
  -9   6   0   36.90    3.60
   9   6   0   39.80    3.80
   9   6   0   41.20    3.10
  10  -6   0  192.38   10.70
 -10  -6   0  204.08    8.50
  10  -6   0  207.98    8.60
 -10  -6   0  204.78    6.70
  10  -6   0  197.48    9.90
 -10  -6   0  222.58    8.60
 -10  -6   0  209.28    8.40
  10  -6   0  205.08    8.90
 -10   6   0  201.08    9.50
  10   6   0  197.38    8.00
  10   6   0  212.18    8.80
 -10   6   0  174.48    9.20
  10   6   0  203.48    7.80
 -10   6   0  204.88    8.40
 -10   6   0  197.48    8.80
  10   6   0  215.18    8.10
 -11  -6   0   -0.10    1.40
  11  -6   0    1.40    2.10
  11  -6   0    2.10    2.60
  11  -6   0   -1.90    2.30
 -11  -6   0    0.40    1.90
 -11  -6   0   -1.40    2.20
  11  -6   0   -3.00    1.80
  11   6   0    2.80    1.70
  11   6   0   -0.10    2.20
  11   6   0    2.70    1.40
  11   6   0   -2.10    1.80
 -11   6   0   -1.10    3.10
 -11   6   0    4.50    2.60
 -11   6   0   -1.30    1.90
 -11   6   0    1.90    2.70
  12  -6   0  119.89    7.20
  12  -6   0  121.29    6.50
 -12  -6   0  125.59    6.80
  12  -6   0  128.29    7.50
  12  -6   0  136.39    7.20
 -12  -6   0  122.19    6.50
 -12  -6   0  121.69    6.90
  12   6   0  129.09    6.40
 -12   6   0  117.39   10.60
 -12   6   0  142.49    6.70
 -12   6   0  138.39    8.10
  12   6   0  107.29    6.10
  12   6   0  133.29    6.30
 -12   6   0  127.99    7.20
  12   6   0  129.89    7.10
  13  -6   0  128.79    7.70
 -13  -6   0  122.49    9.60
  13  -6   0  131.49    7.40
 -13  -6   0  142.59    7.30
  13  -6   0  114.49    6.80
 -13  -6   0  146.69    7.40
 -13   6   0  142.19    8.40
  13   6   0  120.19    6.30
 -13   6   0  132.89    7.80
 -13   6   0  128.39    6.60
  13   6   0  127.79    7.30
  13   6   0  136.99    6.80
 -13   6   0  120.59    8.70
  14  -6   0    0.80    2.40
 -14  -6   0   -1.60    1.90
  14  -6   0    0.80    2.80
 -14  -6   0    3.20    3.60
  14  -6   0    3.80    3.30
 -14  -6   0    3.20    2.40
 -14   6   0   -3.20    2.70
  14   6   0    3.30    2.70
 -14   6   0    2.40    3.70
 -14   6   0   -0.30    2.20
  14   6   0    2.90    2.50
 -15  -6   0   10.80    3.40
  15  -6   0   18.60    3.80
  15  -6   0    6.40    3.70
 -15  -6   0   13.80    3.10
  15   6   0   17.40    3.40
 -15   6   0   15.80    4.00
 -15   6   0   17.30    4.20
  15   6   0   25.80    4.10
  16  -6   0   -1.90    3.10
 -16  -6   0   -4.60    2.80
 -16  -6   0    0.80    2.40
  16  -6   0    2.10    3.40
 -16   6   0    3.60    3.40
  16   6   0   -2.00    2.70
  16   6   0    1.20    3.00
 -16   6   0   -1.10    3.00
  17  -6   0    1.20    3.70
 -17  -6   0    0.70    2.50
  17  -6   0    0.60    4.80
 -17  -6   0    3.80    3.60
  17   6   0    0.40    2.80
 -17   6   0    2.40    3.60
  17   6   0    1.00    3.10
 -17   6   0   -4.90    2.90
   0  -7   0    0.50    1.20
   0  -7   0    0.70    1.30
   0  -7   0    0.90    1.40
   0  -7   0   -0.70    1.00
   0  -7   0   -0.60    1.20
   0   7   0    0.20    1.00
   0   7   0    0.10    1.20
   0   7   0   -0.30    1.20
   0   7   0   -0.40    1.20
   0   7   0    2.30    1.30
   1  -7   0    1.70    1.20
   1  -7   0    0.70    1.40
   1  -7   0    4.60    1.60
  -1  -7   0    2.30    1.50
  -1  -7   0    1.80    1.30
  -1  -7   0    1.20    1.30
   1  -7   0    3.10    1.40
  -1  -7   0    0.40    1.20
   1  -7   0   -0.40    1.40
  -1  -7   0    1.10    1.40
  -1  -7   0    0.10    1.40
  -1   7   0    0.20    1.20
   1   7   0    2.90    1.30
   1   7   0    0.90    1.20
  -1   7   0    1.20    0.80
  -1   7   0    1.20    1.50
  -1   7   0    2.60    1.40
  -1   7   0    0.10    1.20
   1   7   0    1.90    1.30
  -1   7   0    0.70    1.30
  -2  -7   0   51.89    3.20
  -2  -7   0   50.19    3.20
  -2  -7   0   48.40    2.60
   2  -7   0   52.29    2.40
  -2  -7   0   51.49    2.70
   2  -7   0   52.19    3.00
   2  -7   0   50.99    3.70
   2  -7   0   53.29    3.60
   2  -7   0   52.19    3.40
   2  -7   0   57.19    3.20
  -2  -7   0   51.69    3.20
  -2   7   0   57.99    3.70
  -2   7   0   49.90    3.00
  -2   7   0   53.09    3.10
  -2   7   0   53.59    3.30
   2   7   0   51.69    2.90
  -2   7   0   52.99    3.30
   2   7   0   41.70    4.50
   2   7   0   50.39    3.10
  -2   7   0   50.49    2.50
   3  -7   0   48.10    2.60
  -3  -7   0   47.00    2.60
   3  -7   0   50.79    3.80
  -3  -7   0   50.09    2.50
   3  -7   0   49.20    3.60
  -3  -7   0   51.09    3.00
   3  -7   0   52.39    3.30
  -3  -7   0   55.79    3.30
  -3  -7   0   49.60    3.30
  -3  -7   0   50.69    3.20
   3  -7   0   49.99    3.40
   3  -7   0   48.70    3.10
  -3  -7   0   54.59    2.20
  -3   7   0   49.60    3.10
  -3   7   0   47.50    3.70
   3   7   0   46.10    2.90
  -3   7   0   47.80    2.70
   3   7   0   46.60    3.00
  -3   7   0   49.40    3.10
  -3   7   0   48.70    3.40
  -3   7   0   53.79    3.40
   3   7   0   50.89    2.90
   3   7   0   50.79    3.20
  -4  -7   0    3.10    1.40
  -4  -7   0    5.30    1.10
  -4  -7   0    8.00    1.50
   4  -7   0    3.80    1.30
   4  -7   0    6.20    1.60
   4  -7   0   12.70    2.90
  -4  -7   0    6.20    1.20
   4  -7   0    2.40    1.70
   4  -7   0    6.90    2.70
  -4  -7   0    6.50    1.20
   4  -7   0    5.90    1.70
   4   7   0    9.50    1.40
   4   7   0    5.70    1.40
   4   7   0    6.20    1.00
  -4   7   0    8.00    1.90
  -4   7   0    5.70    1.50
   4   7   0    5.00    1.40
  -4   7   0    9.50    1.90
  -4   7   0    4.90    1.50
   4   7   0    6.70    2.60
   4   7   0    4.10    1.60
  -4   7   0    6.90    1.90
  -4   7   0    5.60    1.60
   5  -7   0   21.20    2.50
   5  -7   0   18.70    2.30
  -5  -7   0   20.70    1.70
   5  -7   0   19.10    2.20
   5  -7   0   17.50    2.40
  -5  -7   0   19.70    2.10
  -5  -7   0   20.60    2.50
  -5  -7   0   20.40    2.20
   5  -7   0   17.40    2.60
   5  -7   0   19.90    2.50
   5   7   0   17.60    1.80
  -5   7   0   19.70    2.50
  -5   7   0   18.30    2.20
   5   7   0   20.00    2.00
  -5   7   0   23.00    2.90
  -5   7   0   15.50    2.40
   5   7   0   17.30    2.20
  -5   7   0   15.60    2.00
   5   7   0   25.10    2.10
  -5   7   0   17.70    2.00
   5   7   0   16.70    2.20
  -6  -7   0    7.30    1.70
   6  -7   0    8.50    2.10
  -6  -7   0    5.10    1.50
   6  -7   0    1.80    1.40
  -6  -7   0    6.00    1.70
   6  -7   0    4.00    2.00
   6  -7   0    3.80    1.70
   6  -7   0    9.20    3.60
   6  -7   0   10.80    2.10
  -6   7   0    8.70    2.00
  -6   7   0    7.20    1.80
   6   7   0    6.10    1.50
  -6   7   0    6.80    1.60
   6   7   0    6.10    1.90
   6   7   0    6.30    1.50
   6   7   0    4.80    1.30
   6   7   0    7.10    1.50
  -6   7   0   10.50    3.30
  -6   7   0    8.00    2.00
   7  -7   0    3.80    2.90
  -7  -7   0    2.80    1.60
  -7  -7   0    3.10    1.40
  -7  -7   0    3.00    0.90
  -7  -7   0    2.90    1.50
   7  -7   0    1.30    2.10
   7  -7   0    2.30    1.80
   7  -7   0    4.30    2.00
   7  -7   0    3.30    2.00
   7   7   0    4.40    2.00
   7   7   0    3.80    1.40
  -7   7   0    1.00    2.10
  -7   7   0    2.90    1.80
  -7   7   0    4.70    1.80
  -7   7   0    3.30    1.80
   7   7   0    6.80    1.50
   7   7   0    2.30    1.50
   7   7   0    1.70    1.20
  -8  -7   0   13.10    2.20
   8  -7   0    7.70    2.30
   8  -7   0   15.20    2.70
  -8  -7   0   10.50    2.00
  -8  -7   0   11.90    1.90
   8  -7   0   11.30    2.50
  -8  -7   0   14.10    2.20
   8   7   0   13.30    2.40
  -8   7   0   13.20    2.40
   8   7   0   12.30    1.90
  -8   7   0   11.00    2.20
  -8   7   0   25.20    4.70
  -8   7   0   14.60    2.50
   8   7   0   14.10    2.00
   8   7   0   11.00    2.00
   8   7   0   12.40    2.10
  -9  -7   0    5.70    1.90
  -9  -7   0    4.90    1.80
   9  -7   0    5.40    2.40
   9  -7   0    4.90    2.60
   9  -7   0    4.10    2.30
   9  -7   0    6.00    2.00
  -9  -7   0    6.70    1.00
  -9  -7   0    3.60    2.00
  -9   7   0    7.30    2.10
   9   7   0    8.80    2.30
  -9   7   0    6.10    2.60
   9   7   0    8.20    1.70
  -9   7   0    5.40    2.40
   9   7   0    5.90    1.60
   9   7   0    6.70    2.00
 -10  -7   0    3.40    1.90
 -10  -7   0    8.40    2.40
  10  -7   0    6.60    2.10
  10  -7   0    6.60    2.70
  10  -7   0    2.20    2.60
 -10  -7   0    4.20    1.80
  10  -7   0    7.50    2.60
 -10   7   0    5.50    2.80
  10   7   0    5.50    2.10
  10   7   0    6.80    1.80
 -10   7   0    4.50    2.00
  10   7   0    8.90    2.60
  10   7   0    5.90    2.10
 -10   7   0    2.90    2.30
 -10   7   0    5.70    2.60
 -11  -7   0   55.09    4.50
 -11  -7   0   45.40    4.00
 -11  -7   0   53.59    4.40
  11  -7   0   46.20    4.40
  11  -7   0   54.49    4.90
  11  -7   0   45.20    5.00
  11  -7   0   57.79    5.30
  11   7   0   42.40    3.50
  11   7   0   43.70    4.10
 -11   7   0   50.29    5.10
 -11   7   0   47.30    5.40
  11   7   0   54.19    3.70
 -11   7   0   45.40    4.60
  11   7   0   55.99    4.90
 -11   7   0   49.70    4.50
 -12  -7   0   44.10    4.80
  12  -7   0   41.30    5.00
 -12  -7   0   45.50    4.40
  12  -7   0   49.80    5.10
  12  -7   0   47.60    5.30
 -12   7   0   41.80    5.00
  12   7   0   48.40    3.70
  12   7   0   42.00    3.70
 -12   7   0   47.50    4.60
 -12   7   0   51.39    4.80
  12   7   0   43.50    5.00
 -12   7   0   48.60    5.30
  12   7   0   48.30    4.40
  13  -7   0    0.00    3.00
 -13  -7   0    1.80    2.20
 -13  -7   0    2.80    1.90
  13  -7   0    2.10    2.60
 -13  -7   0   -0.90    2.50
  13  -7   0    4.20    2.40
 -13   7   0    1.30    2.30
  13   7   0    2.90    1.70
  13   7   0    5.80    3.00
  13   7   0    3.70    2.80
  13   7   0    0.90    2.30
 -13   7   0    4.40    3.10
 -13   7   0    2.70    3.00
 -13   7   0    2.00    2.20
 -14  -7   0    1.20    2.30
  14  -7   0   -1.80    2.80
 -14  -7   0   -0.60    1.90
  14  -7   0    5.10    3.40
  14  -7   0   -4.60    3.10
  14   7   0    0.20    2.50
 -14   7   0   -0.80    3.00
 -14   7   0    0.70    4.80
  14   7   0    0.40    2.70
 -15  -7   0   11.80    3.40
 -15  -7   0   12.60    3.20
  15  -7   0   11.90    3.70
  15  -7   0   16.90    4.00
  15   7   0    9.30    3.10
 -15   7   0    8.30    3.40
 -15   7   0   16.70    4.10
  15   7   0    8.40    3.30
 -16  -7   0   14.20    3.80
 -16  -7   0   19.00    4.00
  16  -7   0   14.40    4.10
  16  -7   0    9.30    3.70
 -16   7   0   17.50    4.40
  16   7   0   11.20    3.80
 -16   7   0   11.90    4.20
  16   7   0   12.80    3.50
   0  -8   0  365.36   11.90
   0  -8   0  377.46   12.00
   0  -8   0  375.86   12.30
   0  -8   0  379.26   12.60
   0  -8   0  388.36   12.70
   0   8   0  378.86   12.20
   0   8   0  348.97   12.10
   0   8   0  373.26   13.10
   0   8   0  381.16   12.20
   0   8   0  384.16   12.50
  -1  -8   0    4.00    1.30
   1  -8   0    4.30    2.00
   1  -8   0    3.10    1.70
  -1  -8   0    4.00    1.60
  -1  -8   0    5.30    1.50
   1  -8   0    6.10    1.60
   1  -8   0    5.80    1.70
  -1  -8   0    2.60    1.60
  -1  -8   0    5.30    1.50
  -1  -8   0    5.30    1.40
   1   8   0    4.10    1.50
   1   8   0    3.20    1.40
  -1   8   0    2.80    1.60
  -1   8   0    7.00    1.80
   1   8   0    3.80    1.40
  -1   8   0    5.00    1.50
  -1   8   0    4.20    1.10
  -1   8   0    5.30    0.90
   1   8   0    5.30    1.50
  -1   8   0    5.40    1.60
  -1   8   0    3.80    1.50
   2  -8   0   18.20    1.60
  -2  -8   0   16.00    1.90
   2  -8   0   20.30    2.10
   2  -8   0   15.70    2.30
  -2  -8   0   16.10    1.90
  -2  -8   0   17.60    2.10
  -2  -8   0   20.20    2.60
   2  -8   0   16.20    2.20
   2  -8   0   15.00    2.20
   2  -8   0   16.60    2.00
  -2  -8   0   16.90    1.70
  -2  -8   0   21.00    2.40
  -2   8   0   16.40    2.00
   2   8   0   21.10    2.30
  -2   8   0   13.10    2.20
  -2   8   0   20.20    2.20
   2   8   0   22.80    2.40
   2   8   0   17.50    2.00
  -2   8   0   16.30    1.50
  -2   8   0   14.30    1.80
  -3  -8   0  116.09    5.20
   3  -8   0  118.99    5.60
   3  -8   0  116.89    5.00
  -3  -8   0  123.19    5.30
   3  -8   0  116.19    5.70
  -3  -8   0  118.89    4.40
  -3  -8   0  119.19    4.50
   3  -8   0  113.49    4.90
   3  -8   0  121.49    5.30
  -3  -8   0  118.79    5.20
   3  -8   0  119.89    4.40
  -3  -8   0  115.09    5.00
   3   8   0  114.19    4.90
  -3   8   0  107.99    5.20
  -3   8   0  116.49    5.40
  -3   8   0  112.79    4.90
   3   8   0  119.49    5.00
  -3   8   0  116.79    5.20
   3   8   0  116.29    5.10
  -3   8   0  112.39    4.50
  -3   8   0  117.49    5.70
   3   8   0  121.69    4.80
   4  -8   0   54.99    3.30
   4  -8   0   57.29    3.70
  -4  -8   0   55.49    2.60
   4  -8   0   52.79    4.50
   4  -8   0   59.89    3.90
  -4  -8   0   53.09    3.40
  -4  -8   0   55.59    2.70
   4  -8   0   55.99    3.00
  -4  -8   0   50.49    3.40
  -4  -8   0   58.99    3.70
  -4   8   0   58.39    3.50
   4   8   0   53.99    2.40
  -4   8   0   55.09    3.50
  -4   8   0   55.49    3.70
   4   8   0   58.29    3.20
   4   8   0   57.89    2.90
   4   8   0   51.79    3.50
  -4   8   0   58.19    3.20
   5  -8   0  495.55   16.00
   5  -8   0  481.85   15.80
  -5  -8   0  494.85   15.00
   5  -8   0  486.15   15.50
  -5  -8   0  487.15   15.80
   5  -8   0  513.55   16.80
   5  -8   0  486.85   16.00
  -5  -8   0  489.95   14.80
   5  -8   0  486.25   16.50
  -5   8   0  479.85   16.00
  -5   8   0  490.25   15.50
   5   8   0  491.65   14.90
   5   8   0  497.25   16.00
   5   8   0  496.25   15.30
   5   8   0  481.95   15.70
   5   8   0  480.45   15.40
  -6  -8   0  133.69    4.80
  -6  -8   0  136.29    5.20
  -6  -8   0  135.29    6.60
  -6  -8   0  136.49    5.80
   6  -8   0  133.29    5.90
   6  -8   0  133.39    6.70
   6  -8   0  129.09    6.30
   6  -8   0  132.69    6.00
   6  -8   0  130.19    5.50
  -6   8   0  128.09    5.70
  -6   8   0  136.29    6.80
  -6   8   0  142.79    6.20
  -6   8   0  130.89    5.70
  -6   8   0  128.39    6.30
   6   8   0  136.29    5.00
   6   8   0  134.39    6.00
   6   8   0  133.59    5.60
   6   8   0  128.69    7.30
   6   8   0  135.59    5.30
  -7  -8   0  100.69    4.50
   7  -8   0   95.49    5.00
  -7  -8   0  101.59    4.90
   7  -8   0   90.89    5.20
   7  -8   0   92.79    5.50
  -7  -8   0   94.49    3.80
  -7  -8   0   97.49    5.00
   7  -8   0   98.69    5.40
   7  -8   0   97.29    5.90
   7   8   0   98.99    4.60
  -7   8   0   99.29    5.20
  -7   8   0   86.89    5.30
  -7   8   0   96.19    5.00
   7   8   0   96.79    5.20
   7   8   0   92.29    4.60
   7   8   0   96.19    4.50
   7   8   0   97.59    4.60
  -8  -8   0  212.78    7.70
   8  -8   0  189.98    8.10
  -8  -8   0  198.98    8.10
   8  -8   0  199.08    8.30
   8  -8   0  196.58    9.00
   8  -8   0  209.88    8.60
  -8  -8   0  204.28    6.50
  -8  -8   0  190.88    8.00
   8   8   0  204.58    7.50
  -8   8   0  195.88    8.70
   8   8   0  203.98    8.40
   8   8   0  192.48    7.30
  -8   8   0  200.68    8.20
   8   8   0  202.78    7.70
  -8   8   0  202.38    8.40
   8   8   0  204.18    7.70
  -9  -8   0   47.10    3.90
   9  -8   0   43.60    4.70
  -9  -8   0   41.40    3.70
  -9  -8   0   43.40    3.90
   9  -8   0   43.90    4.00
   9  -8   0   43.70    4.50
  -9   8   0   45.70    5.10
   9   8   0   40.20    3.50
   9   8   0   39.80    4.10
   9   8   0   46.80    3.40
  -9   8   0   50.39    4.50
  -9   8   0   44.40    4.10
  -9   8   0   45.70    4.30
   9   8   0   49.70    3.70
  10  -8   0  178.38    8.20
 -10  -8   0  180.28    7.70
  10  -8   0  170.88    8.50
 -10  -8   0  178.58    7.90
  10  -8   0  172.98    8.80
 -10  -8   0  186.58    8.20
 -10   8   0  183.18    8.40
 -10   8   0  180.08    8.10
 -10   8   0  177.28    9.10
  10   8   0  173.78    8.20
 -10   8   0  154.88    8.20
  10   8   0  177.18    7.40
  10   8   0  172.68    7.30
  10   8   0  176.78    7.20
 -11  -8   0    6.60    2.20
 -11  -8   0    9.50    2.90
  11  -8   0    1.30    2.50
  11  -8   0    5.90    3.20
 -11  -8   0    4.60    2.50
  11  -8   0    3.60    2.10
 -11   8   0    3.40    2.80
 -11   8   0    7.00    4.00
  11   8   0    5.30    1.90
 -11   8   0    5.60    2.90
  11   8   0    8.50    2.40
 -11   8   0    1.90    2.50
  11   8   0    6.10    2.70
  11   8   0    2.20    1.50
 -12  -8   0  122.89    7.70
  12  -8   0  115.19    7.60
 -12  -8   0  134.79    7.00
 -12  -8   0  120.59    6.60
  12  -8   0  120.59    7.20
  12  -8   0  137.69    7.70
 -12   8   0  131.09    8.30
  12   8   0  130.29    7.80
 -12   8   0  133.49    7.60
  12   8   0  124.49    6.80
 -12   8   0  130.49    7.30
  12   8   0  126.09    8.10
  12   8   0  141.59    6.30
 -13  -8   0  258.57   10.80
  13  -8   0  254.37   12.00
 -13  -8   0  270.97   11.00
  13  -8   0  274.27   11.70
  13  -8   0  245.28   11.20
 -13  -8   0  271.37   11.10
  13   8   0  243.08   10.30
  13   8   0  268.07   11.50
 -13   8   0  262.07   12.60
  13   8   0  268.67   10.20
  13   8   0  273.57   10.70
 -13   8   0  255.97   10.80
 -13   8   0  281.27   11.80
  14  -8   0    5.90    3.10
  14  -8   0    2.90    3.50
 -14  -8   0    0.90    1.80
 -14  -8   0    2.30    2.60
  14  -8   0   -2.00    2.80
  14   8   0   -2.00    2.50
 -14   8   0    4.20    3.50
 -14   8   0   -4.90    5.10
  14   8   0    1.70    3.00
  15  -8   0   32.90    4.70
  15  -8   0   35.00    5.10
 -15  -8   0   40.00    4.90
 -15  -8   0   43.00    4.80
  15   8   0   33.10    4.70
 -15   8   0   29.60    5.20
 -15   8   0   35.10    5.20
  15   8   0   41.00    4.50
  16  -8   0   18.30    4.40
  16  -8   0   16.30    4.00
 -16  -8   0   15.00    5.30
 -16  -8   0   21.50    4.20
 -16   8   0   12.40    4.70
 -16   8   0   21.80    4.80
  16   8   0   19.60    5.40
   0  -9   0   -1.10    1.50
   0  -9   0   -0.40    1.40
   0  -9   0    0.20    1.20
   0  -9   0    1.40    1.50
   0  -9   0   -0.10    1.60
   0  -9   0    0.40    1.40
   0   9   0    1.70    1.40
   0   9   0   -1.50    1.30
   0   9   0    1.70    1.50
   0   9   0    0.80    1.40
   0   9   0   -0.10    2.40
   1  -9   0    3.70    1.70
  -1  -9   0    3.00    1.70
   1  -9   0    0.30    1.50
  -1  -9   0   -0.50    1.20
  -1  -9   0    1.80    1.40
  -1  -9   0    3.20    1.70
   1  -9   0    3.00    1.70
  -1  -9   0    2.90    1.70
   1  -9   0    1.50    1.30
  -1   9   0    0.90    1.50
   1   9   0    0.20    1.50
  -1   9   0    1.70    1.60
   1   9   0    0.40    1.40
   1   9   0    1.90    1.40
  -1   9   0    3.50    0.90
  -1   9   0    1.60    1.40
   1   9   0    3.70    1.50
  -1   9   0    3.10    1.60
  -1   9   0    1.10    1.30
   2  -9   0   49.30    3.80
   2  -9   0   52.49    2.40
   2  -9   0   48.70    3.20
   2  -9   0   49.60    3.90
  -2  -9   0   49.00    3.60
  -2  -9   0   50.69    3.00
   2  -9   0   48.60    3.60
  -2  -9   0   53.39    3.60
   2  -9   0   51.69    3.40
  -2  -9   0   46.10    3.40
  -2   9   0   48.00    2.50
   2   9   0   51.39    3.30
  -2   9   0   52.09    3.30
  -2   9   0   49.80    3.20
  -2   9   0   50.39    2.30
   2   9   0   51.39    3.40
  -2   9   0   49.00    3.60
  -2   9   0   56.49    4.00
  -2   9   0   47.60    3.50
  -3  -9   0  189.78    7.40
   3  -9   0  198.78    8.00
  -3  -9   0  187.78    7.40
  -3  -9   0  199.88    6.60
   3  -9   0  185.58    7.30
  -3  -9   0  184.58    7.40
   3  -9   0  186.78    7.20
   3  -9   0  198.18    7.60
   3  -9   0  197.28    8.10
   3  -9   0  167.28    6.80
  -3   9   0  194.18    8.00
  -3   9   0  201.78    8.90
  -3   9   0  196.88    6.60
  -3   9   0  189.38    7.70
  -3   9   0  196.68    7.40
   3   9   0  193.28    7.30
   3   9   0  192.18    7.00
   4  -9   0   10.80    3.90
   4  -9   0    8.00    2.20
  -4  -9   0   12.00    1.20
   4  -9   0    8.70    2.30
  -4  -9   0    8.40    1.90
  -4  -9   0   11.40    2.00
   4  -9   0   11.60    2.00
  -4  -9   0    9.30    2.00
  -4  -9   0   13.90    1.50
   4  -9   0   12.90    2.20
  -4  -9   0   13.50    1.50
   4  -9   0    9.60    1.50
  -4   9   0    8.40    2.20
  -4   9   0   10.00    1.90
  -4   9   0   12.20    2.20
  -4   9   0   13.60    1.90
  -4   9   0    8.90    2.10
   4   9   0   12.90    1.90
   4   9   0   11.60    1.20
   4   9   0   11.90    2.10
   4   9   0   11.60    2.20
   5  -9   0   -1.20    1.80
  -5  -9   0    0.50    1.10
   5  -9   0   -0.60    2.70
   5  -9   0    3.10    1.60
   5  -9   0    1.20    1.80
  -5  -9   0    0.40    1.40
  -5  -9   0    0.40    0.80
   5  -9   0   -1.10    1.50
  -5  -9   0    0.40    1.50
   5  -9   0   -1.90    1.20
  -5  -9   0    1.50    3.00
   5   9   0    0.80    0.90
   5   9   0    1.20    1.90
  -5   9   0   -2.20    1.80
   5   9   0    2.50    1.20
  -5   9   0   -2.10    1.40
  -5   9   0   -0.80    1.50
  -5   9   0   -1.20    1.70
  -5   9   0    0.40    1.60
   5   9   0   -2.00    1.20
   6  -9   0   15.20    2.40
   6  -9   0    9.70    2.50
   6  -9   0   17.30    2.50
   6  -9   0   14.90    2.20
  -6  -9   0   14.50    1.80
  -6  -9   0   13.80    2.20
   6  -9   0   13.20    3.10
   6  -9   0   12.90    2.80
  -6  -9   0   13.20    1.50
   6   9   0   15.70    2.40
  -6   9   0   15.20    2.30
   6   9   0   15.30    1.60
  -6   9   0   13.70    2.50
   6   9   0   13.60    2.00
   6   9   0   16.20    2.10
  -6   9   0   16.80    2.90
  -6   9   0   14.20    2.50
   6   9   0   14.60    1.90
  -6   9   0   13.60    2.30
  -7  -9   0   51.39    3.40
   7  -9   0   41.70    4.20
   7  -9   0   52.09    4.30
   7  -9   0   41.70    4.70
  -7  -9   0   47.60    3.70
   7  -9   0   54.09    4.70
  -7  -9   0   53.09    3.90
   7   9   0   53.79    3.40
  -7   9   0   48.60    3.80
  -7   9   0   61.29    5.00
   7   9   0   50.89    3.50
   7   9   0   49.40    3.60
  -7   9   0   49.70    4.30
   7   9   0   51.29    4.10
   8  -9   0  263.57   10.30
  -8  -9   0  259.07    9.20
   8  -9   0  268.77   11.00
  -8  -9   0  249.68    9.70
   8  -9   0  254.87   10.10
  -8  -9   0  259.97    9.90
  -8   9   0  250.47   10.50
  -8   9   0  257.37    9.80
  -8   9   0  252.97   10.90
   8   9   0  252.67    8.90
  -8   9   0  251.27   10.00
   8   9   0  251.27    9.40
   8   9   0  246.18    9.10
   8   9   0  259.57   10.20
   8   9   0  256.17    9.30
  -9  -9   0    1.10    1.80
   9  -9   0    3.60    2.50
  -9  -9   0    2.50    2.00
   9  -9   0   -1.80    2.60
  -9  -9   0   -0.40    1.80
   9  -9   0    0.80    2.40
   9   9   0   -1.10    1.80
  -9   9   0   -3.00    2.20
   9   9   0    0.10    1.40
  -9   9   0    2.50    1.80
   9   9   0    2.30    1.60
   9   9   0    3.50    2.40
  -9   9   0    3.80    2.50
  -9   9   0    3.20    2.70
  10  -9   0  193.58    8.40
  10  -9   0  180.58    8.80
 -10  -9   0  185.88    7.70
  10  -9   0  182.88    9.10
 -10  -9   0  175.38    7.90
 -10  -9   0  168.98    9.20
  10   9   0  171.48    7.30
 -10   9   0  169.28    8.20
  10   9   0  172.88    7.30
 -10   9   0  184.68    8.30
 -10   9   0  160.08    8.40
  10   9   0  187.58    8.50
  10   9   0  180.38    7.50
 -10   9   0  175.58    9.40
 -11  -9   0    2.90    2.10
 -11  -9   0    7.10    2.60
  11  -9   0    8.40    3.20
  11  -9   0    6.80    3.30
  11  -9   0    5.60    3.00
 -11  -9   0    5.40    2.20
 -11   9   0    2.80    2.40
  11   9   0    6.70    2.90
  11   9   0    5.30    2.00
 -11   9   0    3.00    2.80
 -11   9   0    4.20    2.50
  11   9   0    6.30    2.40
  11   9   0    6.30    2.00
 -11   9   0    4.60    3.20
 -12  -9   0    9.30    2.90
 -12  -9   0    9.10    2.40
  12  -9   0    5.90    3.20
  12  -9   0   10.50    2.80
 -12  -9   0   10.70    2.60
  12   9   0   10.80    2.30
 -12   9   0    8.70    4.90
 -12   9   0    8.70    3.30
  12   9   0    8.30    2.30
  12   9   0   13.50    2.80
  12   9   0   14.30    3.40
 -12   9   0    9.90    2.90
 -12   9   0    9.70    3.70
  13  -9   0   67.89    6.20
 -13  -9   0   57.39    4.70
 -13  -9   0   55.09    5.50
 -13  -9   0   55.09    5.10
  13  -9   0   57.39    6.50
  13  -9   0   53.59    5.80
  13   9   0   57.89    5.70
  13   9   0   69.69    5.30
  13   9   0   62.99    4.60
 -13   9   0   52.09    6.20
 -13   9   0   56.89    5.60
 -14  -9   0    6.60    2.90
  14  -9   0   -2.10    3.20
 -14  -9   0    0.00    2.00
  14  -9   0   -1.10    2.90
  14  -9   0    2.50    2.60
  14   9   0    2.80    3.10
  14   9   0    3.10    2.80
 -14   9   0    6.00    3.40
 -14   9   0   13.10    5.60
  15  -9   0   13.30    3.90
  15  -9   0   18.50    4.50
 -15  -9   0   14.10    3.60
 -15  -9   0   12.60    3.40
 -15   9   0    7.80    3.90
 -15   9   0   18.60    4.50
  15   9   0   12.00    3.90
  15   9   0   15.90    3.50
  16  -9   0    2.20    3.30
 -16  -9   0    5.80    3.40
 -16  -9   0   -1.00    2.50
  16   9   0    3.30    3.10
 -16   9   0    2.70    3.20
  16   9   0    2.80    3.20
   0 -10   0 3299.57   97.49
   0 -10   0 3312.17   97.49
   0 -10   0 3355.96   97.19
   0 -10   0 3333.97   96.69
   0  10   0 3304.17   97.39
   0  10   0 3376.76   96.89
   0  10   0 3315.67   96.89
   1 -10   0  217.98    7.70
  -1 -10   0  201.48    7.30
   1 -10   0  205.48    8.70
  -1 -10   0  200.48    8.20
  -1 -10   0  210.38    8.00
   1 -10   0  217.78    8.00
   1 -10   0  221.48    8.50
  -1 -10   0  198.78    8.10
  -1  10   0  218.68    7.90
  -1  10   0  207.48    8.30
  -1  10   0  186.78   10.60
   1  10   0  195.98    7.60
  -1  10   0  212.98    7.70
   1  10   0  195.98    7.50
   2 -10   0  826.82   24.90
  -2 -10   0  851.41   26.30
   2 -10   0  861.61   26.90
   2 -10   0  843.02   26.30
  -2 -10   0  830.62   26.40
  -2 -10   0  865.81   26.50
   2 -10   0  862.51   26.00
  -2  10   0  840.12   24.90
  -2  10   0  856.81   26.20
   2  10   0  864.71   26.40
  -2  10   0  868.91   26.80
  -2  10   0  842.72   26.10
   2  10   0  854.81   25.80
  -2  10   0  825.32   26.60
  -2  10   0  847.02   25.00
   3 -10   0  984.40   30.00
  -3 -10   0  983.80   29.30
   3 -10   0  983.40   30.20
   3 -10   0  969.80   30.80
  -3 -10   0  981.90   30.30
  -3 -10   0  980.50   30.30
  -3 -10   0  969.80   30.30
  -3  10   0  973.80   30.00
   3  10   0  988.30   30.20
  -3  10   0  995.20   30.90
   3  10   0 1015.90   29.90
  -3  10   0  990.70   29.20
  -3  10   0  977.80   30.10
   4 -10   0   42.30    2.60
   4 -10   0   37.60    3.90
  -4 -10   0   43.70    2.50
  -4 -10   0   38.90    3.60
  -4 -10   0   37.40    3.90
   4 -10   0   42.60    3.60
   4 -10   0   49.10    4.40
   4 -10   0   39.60    3.80
  -4 -10   0   41.80    3.50
   4  10   0   46.30    3.30
   4  10   0   44.20    3.50
  -4  10   0   42.70    3.20
  -4  10   0   40.10    2.90
  -4  10   0   37.80    3.80
   4  10   0   37.60    3.60
  -4  10   0   40.70    4.20
  -4  10   0   41.20    3.60
  -5 -10   0  703.23   21.00
  -5 -10   0  718.73   22.70
  -5 -10   0  708.03   22.50
   5 -10   0  675.23   23.20
   5 -10   0  757.32   22.90
  -5 -10   0  726.63   22.60
  -5 -10   0  696.43   22.10
  -5 -10   0  717.43   21.80
   5 -10   0  727.33   23.50
   5 -10   0  685.23   21.70
   5 -10   0  700.73   22.50
   5  10   0  694.13   22.20
  -5  10   0  717.93   21.90
   5  10   0  701.73   22.00
  -5  10   0  676.73   23.10
   5  10   0  721.33   21.00
   5  10   0  686.13   21.80
  -5  10   0  725.73   22.50
  -5  10   0  729.83   23.40
  -5  10   0  731.83   22.70
   5  10   0  710.13   22.60
  -6 -10   0   92.39    3.90
  -6 -10   0   85.19    4.90
  -6 -10   0   88.59    5.00
  -6 -10   0   94.19    3.90
   6 -10   0   94.39    5.60
   6 -10   0   87.79    5.90
   6 -10   0   89.59    5.40
  -6 -10   0   90.79    4.00
  -6 -10   0   84.59    5.20
   6 -10   0   97.69    5.20
   6  10   0   91.79    4.70
  -6  10   0   89.19    5.90
  -6  10   0   96.79    5.40
  -6  10   0   95.39    4.80
  -6  10   0   86.29    5.40
   6  10   0   94.99    4.40
   6  10   0   84.09    4.60
   6  10   0   98.99    5.30
   6  10   0   93.29    3.80
   7 -10   0   68.59    5.00
   7 -10   0   74.29    5.30
  -7 -10   0   74.59    4.00
  -7 -10   0   77.39    3.50
  -7 -10   0   76.39    4.70
  -7 -10   0   75.89    3.10
   7 -10   0   83.39    5.90
   7 -10   0   69.49    5.30
   7  10   0   70.99    4.10
   7  10   0   71.69    4.30
   7  10   0   81.29    5.10
  -7  10   0   70.89    5.60
  -7  10   0   83.09    4.80
   7  10   0   73.29    3.50
  -7  10   0   83.49    5.20
  -7  10   0   87.29    5.90
   7  10   0   77.19    4.30
   8 -10   0   70.99    5.20
  -8 -10   0   62.49    4.30
   8 -10   0   65.29    5.20
  -8 -10   0   59.29    4.00
   8 -10   0   54.89    5.60
  -8 -10   0   62.79    3.30
  -8  10   0   64.29    5.60
  -8  10   0   56.89    4.80
   8  10   0   62.99    4.20
  -8  10   0   66.09    4.70
  -8  10   0   58.29    5.00
   8  10   0   57.49    3.40
   8  10   0   75.89    6.70
   8  10   0   60.19    3.90
   8  10   0   66.29    4.90
   9 -10   0   17.60    3.30
   9 -10   0   16.10    3.60
  -9 -10   0   20.40    2.80
   9 -10   0   19.40    3.50
  -9 -10   0   16.30    2.80
  -9  10   0   12.50    2.90
   9  10   0   17.40    2.40
  -9  10   0   17.80    3.90
   9  10   0   18.10    2.70
   9  10   0   15.10    3.00
  -9  10   0   12.50    2.90
   9  10   0   17.10    2.40
  -9  10   0   17.10    3.20
 -10 -10   0   73.59    5.30
 -10 -10   0   77.79    5.00
  10 -10   0   79.29    5.90
  10 -10   0   83.69    6.40
  10 -10   0   75.99    6.10
 -10 -10   0   76.99    5.10
 -10  10   0   78.09    6.50
  10  10   0   74.59    5.00
 -10  10   0   76.39    5.70
 -10  10   0   91.59    5.80
  10  10   0   83.59    5.80
  10  10   0   75.79    4.70
 -10  10   0   83.59    7.30
  10  10   0   75.19    4.50
  11 -10   0    2.80    3.10
 -11 -10   0    4.30    2.50
  11 -10   0    1.70    2.80
 -11 -10   0    4.10    2.00
  11 -10   0    0.20    2.70
 -11 -10   0    0.00    2.20
  11  10   0    1.40    2.70
 -11  10   0   -1.80    4.90
  11  10   0    4.80    2.00
  11  10   0   -0.50    2.10
 -11  10   0    1.50    2.80
 -11  10   0    3.10    2.70
  11  10   0    1.50    2.50
  12 -10   0  129.89    7.60
 -12 -10   0  126.99    7.00
  12 -10   0  127.99    7.90
 -12 -10   0  121.59    6.60
 -12 -10   0  114.39    6.70
  12 -10   0  127.59    8.00
  12  10   0  109.59    6.10
 -12  10   0  127.29    7.20
  12  10   0  122.09    7.40
  12  10   0  115.29    6.50
 -12  10   0  112.59    8.40
  12  10   0  123.99    6.20
 -13 -10   0  225.78    9.70
  13 -10   0  219.88   10.70
  13 -10   0  216.78   10.40
 -13 -10   0  199.98    9.50
 -13 -10   0  212.38    9.80
 -13  10   0  224.48   11.80
  13  10   0  236.08   11.40
  13  10   0  233.08    9.70
 -13  10   0  206.18    9.90
  13  10   0  230.58   10.80
 -13  10   0  228.08   10.60
 -14 -10   0   10.00    2.90
  14 -10   0   10.10    3.80
  14 -10   0    9.20    3.50
  14 -10   0   10.00    4.20
 -14  10   0   10.10    3.90
  14  10   0    8.20    3.60
  14  10   0    9.40    3.10
 -14  10   0   14.90    4.30
 -15 -10   0   71.09    6.10
 -15 -10   0   66.39    7.20
  15 -10   0   75.39    6.90
  15 -10   0   53.29    6.30
 -15  10   0   64.59    7.40
 -15  10   0   70.19    7.30
  15  10   0   67.39    8.50
  15  10   0   69.09    6.30
   0 -11   0   11.40    2.20
   0 -11   0   12.10    2.40
   0  11   0   12.30    2.20
  -1 -11   0    0.70    1.70
  -1 -11   0    0.50    1.50
   1 -11   0   -0.40    1.60
   1 -11   0    0.70    1.90
  -1 -11   0    0.30    1.80
  -1 -11   0    1.40    2.20
   1 -11   0    2.30    1.60
   1 -11   0    0.80    1.80
  -1  11   0    0.80    1.70
   1  11   0    3.60    1.80
  -1  11   0    1.20    1.60
  -1  11   0    4.30    1.90
   2 -11   0   16.20    2.60
  -2 -11   0   21.50    2.70
   2 -11   0   20.10    2.50
  -2 -11   0   21.70    3.30
  -2 -11   0   16.80    2.50
   2 -11   0   17.00    3.00
   2 -11   0   26.60    3.30
   2  11   0   17.90    2.30
   2  11   0   19.20    3.30
  -2  11   0   20.90    2.70
  -2  11   0   19.50    1.60
  -2  11   0   21.70    3.00
  -2  11   0   21.20    3.00
   2  11   0   19.80    2.50
  -2  11   0   21.20    2.00
   3 -11   0    1.00    2.20
  -3 -11   0    1.30    1.20
   3 -11   0   -3.30    1.80
  -3 -11   0    2.10    2.00
   3 -11   0   -0.70    1.80
   3 -11   0    1.40    1.80
  -3 -11   0   -0.60    1.40
  -3 -11   0   -0.70    1.60
   3  11   0    2.40    1.70
   3  11   0    1.90    1.50
  -3  11   0   -1.70    1.90
  -3  11   0    4.70    2.10
  -3  11   0   -0.60    1.30
   3  11   0    1.30    1.60
  -3  11   0   -0.80    1.60
   4 -11   0    8.30    2.40
  -4 -11   0    8.90    2.10
   4 -11   0    8.70    2.50
   4 -11   0    8.80    2.70
  -4 -11   0   11.40    1.60
   4 -11   0   12.00    2.60
   4 -11   0    9.50    1.50
  -4 -11   0   12.20    2.50
  -4 -11   0   11.00    2.20
  -4  11   0   11.50    2.60
   4  11   0    8.50    2.00
  -4  11   0   10.30    2.60
  -4  11   0    5.80    1.70
  -4  11   0   10.40    1.50
   4  11   0   11.60    2.00
   5 -11   0  149.19    5.80
   5 -11   0  146.19    7.30
   5 -11   0  158.08    7.10
  -5 -11   0  152.58    6.80
  -5 -11   0  153.58    6.80
   5 -11   0  142.29    6.70
  -5 -11   0  150.88    5.40
  -5 -11   0  150.18    7.10
   5  11   0  146.09    6.80
   5  11   0  149.29    6.30
   5  11   0  147.19    6.40
  -5  11   0  158.88    7.10
  -5  11   0  146.69    6.10
  -5  11   0  141.19    5.70
  -5  11   0  151.58    7.70
  -5  11   0  141.09    6.40
  -6 -11   0   73.89    4.80
   6 -11   0   79.29    6.40
  -6 -11   0   77.19    5.10
   6 -11   0   76.19    4.90
   6 -11   0   66.89    5.10
  -6 -11   0   73.19    3.40
  -6 -11   0   71.89    4.70
  -6 -11   0   65.39    3.20
   6 -11   0   68.09    5.70
  -6  11   0   74.19    5.20
  -6  11   0   70.99    5.60
   6  11   0   76.89    4.30
   6  11   0   70.49    3.90
   6  11   0   71.19    3.30
   6  11   0   68.29    4.30
  -6  11   0   68.79    4.30
   6  11   0   70.69    4.90
  -7 -11   0   40.20    4.20
   7 -11   0   42.40    4.40
   7 -11   0   43.50    5.00
   7 -11   0   35.30    4.00
  -7 -11   0   45.60    3.10
  -7 -11   0   35.60    2.40
  -7 -11   0   39.10    3.70
  -7 -11   0   40.40    3.90
   7  11   0   34.60    2.50
  -7  11   0   35.70    4.10
   7  11   0   46.80    4.40
   7  11   0   35.10    3.50
   7  11   0   41.70    3.20
   7  11   0   36.00    3.20
  -7  11   0   40.30    4.90
  -7  11   0   39.30    3.90
  -8 -11   0   -0.30    1.10
  -8 -11   0    1.50    1.90
  -8 -11   0   -0.40    1.60
   8 -11   0    2.80    2.70
   8 -11   0    2.60    2.90
  -8 -11   0    3.30    2.50
   8 -11   0    1.40    2.80
  -8 -11   0    1.90    1.80
   8  11   0    2.70    1.30
  -8  11   0    3.20    2.60
   8  11   0    3.80    1.90
  -8  11   0   -0.30    2.20
   8  11   0    2.20    2.30
   8  11   0    1.70    1.50
   8  11   0   -1.70    1.80
  -8  11   0   -1.60    2.40
  -9 -11   0    7.10    2.20
   9 -11   0    6.00    2.90
  -9 -11   0    2.40    2.10
   9 -11   0    6.90    3.20
   9  11   0    4.20    2.10
   9  11   0    7.40    2.00
  -9  11   0    6.80    2.80
  -9  11   0    3.20    2.60
   9  11   0    1.70    1.70
   9  11   0    3.30    2.70
  10 -11   0   -0.40    3.20
  10 -11   0    3.00    2.90
  10 -11   0   -1.30    2.60
 -10 -11   0   -0.70    1.80
 -10  11   0    0.50    2.50
  10  11   0    0.00    3.30
 -10  11   0   -1.50    2.80
 -10  11   0    2.50    2.50
  10  11   0    0.50    2.60
  10  11   0    0.00    1.70
  10  11   0    1.60    3.30
 -11 -11   0   13.40    3.00
  11 -11   0   12.70    3.50
  11 -11   0   10.90    2.70
 -11 -11   0   19.70    3.00
 -11 -11   0   14.70    2.90
 -11  11   0   12.70    3.70
  11  11   0   15.80    2.50
 -11  11   0   16.70    3.50
  11  11   0   10.80    3.10
 -11  11   0   13.30    3.30
  11  11   0   16.00    2.40
  11  11   0   10.70    2.70
  12 -11   0   60.19    6.10
 -12 -11   0   61.69    5.30
  12 -11   0   59.29    6.70
  12 -11   0   62.59    6.40
 -12 -11   0   63.99    5.10
 -12 -11   0   65.69    5.20
  12  11   0   61.39    4.80
 -12  11   0   70.49    5.80
 -12  11   0   71.09    6.70
  12  11   0   62.69    5.80
 -12  11   0   74.89    9.00
  12  11   0   71.49    5.30
  13 -11   0   12.80    3.80
 -13 -11   0   12.30    3.00
 -13 -11   0    6.90    2.80
  13 -11   0    8.60    3.40
  13 -11   0    4.60    3.70
 -13 -11   0    6.20    2.40
 -13  11   0    8.20    3.40
 -13  11   0    3.50    3.40
  13  11   0    5.90    3.30
 -13  11   0    5.90    3.80
  13  11   0    7.50    2.90
 -14 -11   0    0.30    3.20
  14 -11   0    1.50    3.60
  14 -11   0   -2.60    4.40
  14 -11   0    9.90    4.10
 -14 -11   0    2.50    2.60
 -14  11   0    1.20    3.50
 -14  11   0    5.60    3.80
  14  11   0    1.90    2.80
  14  11   0    3.40    3.30
 -15 -11   0    1.40    2.60
  15 -11   0    0.80    4.00
 -15 -11   0   -0.70    2.60
  15 -11   0    5.30    3.60
  15  11   0   -2.30    3.10
 -15  11   0   -0.40    3.60
  15  11   0   -0.80    3.10
 -15  11   0   -2.70    3.70
   0 -12   0 1325.97   39.80
   0 -12   0 1288.97   40.20
   0 -12   0 1321.17   40.90
   0 -12   0 1281.17   39.10
   0  12   0 1307.97   40.10
   0  12   0 1341.37   39.70
   0  12   0 1297.97   39.40
   1 -12   0  236.58    8.60
   1 -12   0  230.88    9.50
  -1 -12   0  228.28    9.10
  -1 -12   0  238.58    9.60
  -1 -12   0  216.88    9.20
   1 -12   0  243.88    9.30
  -1 -12   0  232.98    8.30
   1 -12   0  231.98   10.90
   1  12   0  238.78    8.70
  -1  12   0  229.28    8.70
  -1  12   0  228.68    9.40
   1  12   0  227.48    8.80
   2 -12   0  749.53   23.10
  -2 -12   0  703.23   23.30
  -2 -12   0  713.83   22.10
   2 -12   0  719.63   22.60
  -2 -12   0  731.93   23.30
   2 -12   0  734.83   23.80
  -2 -12   0  740.53   23.10
   2 -12   0  693.13   23.50
  -2  12   0  749.53   23.20
  -2  12   0  705.53   23.10
  -2  12   0  710.23   23.60
   2  12   0  719.63   22.60
   2  12   0  719.83   23.10
   2  12   0  707.03   22.50
  -2  12   0  717.33   21.20
  -3 -12   0  432.46   14.80
   3 -12   0  436.86   15.40
  -3 -12   0  417.06   14.60
   3 -12   0  395.56   14.20
  -3 -12   0  413.26   13.40
   3 -12   0  442.86   14.70
   3 -12   0  401.96   15.00
  -3 -12   0  424.66   14.70
  -3  12   0  419.66   13.10
   3  12   0  409.56   13.90
  -3  12   0  425.26   16.80
  -3  12   0  425.66   14.50
   3  12   0  426.66   14.60
  -3  12   0  421.66   14.30
   4 -12   0   21.00    2.20
   4 -12   0   27.50    3.90
  -4 -12   0   25.60    3.20
   4 -12   0   16.40    3.00
  -4 -12   0   17.50    2.90
   4 -12   0   26.90    3.80
  -4 -12   0   17.50    2.90
   4 -12   0   23.80    3.40
   4  12   0   23.80    2.80
  -4  12   0   23.50    2.30
   4  12   0   21.30    2.60
  -4  12   0   20.00    3.40
  -4  12   0   18.70    2.60
  -4  12   0   23.10    2.20
  -4  12   0   25.60    3.20
   5 -12   0  676.83   21.70
  -5 -12   0  723.23   23.20
  -5 -12   0  724.23   23.00
   5 -12   0  739.83   23.10
  -5 -12   0  708.13   22.90
  -5 -12   0  712.43   21.50
   5 -12   0  704.53   22.80
   5 -12   0  663.33   23.80
  -5  12   0  681.13   21.60
  -5  12   0  738.93   23.10
  -5  12   0  702.93   23.20
   5  12   0  703.23   22.60
  -5  12   0  718.73   21.90
  -5  12   0  723.03   23.90
   5  12   0  710.33   22.30
  -6 -12   0   44.40    4.50
   6 -12   0   48.10    4.80
   6 -12   0   43.80    4.40
   6 -12   0   45.00    4.40
  -6 -12   0   46.70    2.50
   6 -12   0   40.70    5.20
  -6 -12   0   45.80    4.20
  -6 -12   0   45.90    4.20
   6  12   0   44.60    4.40
   6  12   0   43.30    3.80
  -6  12   0   46.20    3.90
   6  12   0   50.69    3.70
  -6  12   0   39.70    5.10
  -6  12   0   45.60    4.70
  -7 -12   0  119.79    6.70
  -7 -12   0  118.29    6.30
   7 -12   0  113.39    7.40
   7 -12   0  126.99    6.50
  -7 -12   0  112.39    6.10
  -7 -12   0  116.09    4.70
   7 -12   0  115.59    6.80
  -7 -12   0  106.89    4.40
  -7  12   0  116.29    7.40
   7  12   0  119.19    7.20
   7  12   0  116.79    5.40
  -7  12   0  134.09    6.90
   7  12   0  118.59    5.90
   7  12   0  113.89    6.50
  -8 -12   0  285.47   10.90
  -8 -12   0  261.97    9.30
   8 -12   0  272.77   12.20
   8 -12   0  267.07   11.00
  -8 -12   0  313.27   14.40
  -8 -12   0  263.67   10.40
  -8 -12   0  273.37   11.30
   8 -12   0  272.07   11.30
  -8  12   0  257.97   12.00
   8  12   0  274.27   10.00
  -8  12   0  280.47   10.50
  -8  12   0  276.37   11.20
   8  12   0  263.77   10.10
   8  12   0  268.27   10.20
   8  12   0  282.37   11.20
   8  12   0  255.97   10.00
  -9 -12   0   15.60    2.90
   9 -12   0   12.30    3.60
   9 -12   0   16.70    3.40
  -9 -12   0   14.10    2.40
  -9 -12   0   11.40    2.40
  -9 -12   0   13.30    3.30
   9 -12   0    9.00    3.30
  -9 -12   0   15.00    2.80
  -9  12   0   13.40    3.30
   9  12   0   17.00    2.90
   9  12   0   12.30    2.30
  -9  12   0   11.70    3.00
   9  12   0   17.90    3.00
  -9  12   0   17.70    5.40
   9  12   0   12.50    2.30
   9  12   0   18.40    3.40
 -10 -12   0   73.49    5.30
 -10 -12   0   80.69    5.10
  10 -12   0   61.89    6.80
  10 -12   0   80.09    6.30
  10  12   0   78.69    4.80
  10  12   0   74.69    5.30
 -10  12   0   78.49    6.00
 -10  12   0   88.59    6.20
  10  12   0   89.79    6.20
  10  12   0   70.99    4.60
 -10  12   0   87.29    7.10
  11 -12   0    3.20    3.50
 -11 -12   0    1.10    2.00
 -11 -12   0    3.70    2.40
  11 -12   0    0.20    3.10
  11 -12   0   -1.70    2.90
  11  12   0    5.60    3.00
 -11  12   0   -2.00    2.90
  11  12   0   -1.10    1.90
  11  12   0    1.80    2.20
 -11  12   0   -0.80    2.80
 -11  12   0    3.20    2.80
 -12 -12   0   51.09    4.70
  12 -12   0   34.80    5.10
  12 -12   0   37.70    5.00
  12 -12   0   37.80    5.20
 -12 -12   0   42.20    4.40
 -12  12   0   35.90    4.50
  12  12   0   42.70    5.00
 -12  12   0   47.90    5.10
  12  12   0   49.60    4.90
  13 -12   0   52.89    6.80
 -13 -12   0   61.59    5.30
  13 -12   0   58.89    6.30
  13 -12   0   57.29    6.20
 -13  12   0   66.59    6.70
  13  12   0   73.99    5.60
 -13  12   0   62.79    7.40
  13  12   0   49.50    5.60
  14 -12   0    1.90    3.90
 -14 -12   0   -1.10    4.20
 -14 -12   0   -0.30    2.60
 -14  12   0    5.00    3.70
  14  12   0    7.00    5.90
  14  12   0   -0.40    3.00
 -14  12   0   -1.60    3.60
   0 -13   0    4.70    2.40
   0 -13   0    4.70    1.80
   0 -13   0    6.10    2.50
   0 -13   0    7.80    2.40
   0  13   0    4.10    2.00
   0  13   0    3.70    1.90
   0  13   0    5.50    2.20
   1 -13   0    0.80    1.80
  -1 -13   0    0.60    1.90
   1 -13   0    5.00    2.50
  -1 -13   0   -0.60    1.70
  -1 -13   0   -1.40    2.00
   1 -13   0    0.00    1.80
  -1 -13   0    3.70    2.40
   1 -13   0    1.50    2.30
  -1  13   0    2.20    1.90
   1  13   0    1.10    1.90
  -1  13   0    2.90    2.20
  -1  13   0   -1.80    1.90
   1  13   0    2.90    1.80
  -2 -13   0    2.20    1.90
   2 -13   0    0.20    2.20
   2 -13   0    2.30    2.00
   2 -13   0    0.90    2.30
  -2 -13   0    1.10    2.20
   2 -13   0    1.70    2.00
  -2 -13   0    1.50    1.60
  -2 -13   0    0.60    2.20
  -2  13   0    1.70    1.90
   2  13   0    2.10    2.10
  -2  13   0   -0.20    2.00
   2  13   0    0.40    1.50
  -2  13   0    2.50    2.40
  -3 -13   0  139.39    6.90
  -3 -13   0  134.19    6.80
   3 -13   0  135.29    7.50
  -3 -13   0  131.69    5.40
   3 -13   0  128.19    7.80
  -3 -13   0  127.89    6.60
   3 -13   0  132.69    6.30
   3 -13   0  137.19    6.90
  -3  13   0  127.49   10.30
  -3  13   0  131.29    5.10
  -3  13   0  136.69    6.70
   3  13   0  131.39    6.80
   3  13   0  128.59    5.90
  -3  13   0  137.89    6.80
   3  13   0  142.89    6.40
   4 -13   0    3.00    2.60
   4 -13   0    7.50    3.00
   4 -13   0    4.20    2.30
  -4 -13   0    4.30    1.50
  -4 -13   0    3.90    2.40
  -4 -13   0    3.00    2.30
   4 -13   0    4.20    1.30
  -4 -13   0    2.40    2.00
   4  13   0    3.10    1.80
  -4  13   0    9.40    3.20
  -4  13   0    5.00    1.30
  -4  13   0    3.60    2.50
  -4  13   0    2.80    1.80
   4  13   0    7.10    2.00
  -5 -13   0   11.90    2.90
  -5 -13   0    9.50    2.60
   5 -13   0   11.60    2.70
   5 -13   0    5.40    3.60
  -5 -13   0   12.00    2.70
   5 -13   0    4.30    3.60
   5 -13   0    6.40    2.90
  -5  13   0    7.80    1.70
  -5  13   0    5.30    4.80
   5  13   0    9.10    2.40
  -5  13   0   10.90    2.30
   5  13   0    4.40    1.80
  -5  13   0   10.50    3.30
  -6 -13   0   -0.40    1.80
  -6 -13   0   -2.90    2.20
  -6 -13   0    0.90    1.90
   6 -13   0    1.80    2.70
   6 -13   0    1.90    2.30
   6 -13   0    3.40    5.20
   6 -13   0    1.70    2.10
  -6  13   0    4.70    2.70
  -6  13   0   -2.80    2.00
  -6  13   0   -0.60    2.90
   6  13   0    1.30    1.50
   6  13   0    2.80    2.00
  -7 -13   0   -2.60    1.80
   7 -13   0   -2.70    2.60
  -7 -13   0    0.50    1.10
   7 -13   0    0.10    2.50
  -7 -13   0   -1.70    1.90
  -7 -13   0   -1.00    2.40
   7  13   0    2.50    1.80
   7  13   0    1.20    2.00
  -7  13   0   -3.70    3.70
   7  13   0    1.90    2.50
  -7  13   0   -4.80    3.20
  -7  13   0    3.30    2.80
   7  13   0    4.10    1.60
   8 -13   0   40.80    4.50
  -8 -13   0   30.00    2.80
  -8 -13   0   35.30    4.20
   8 -13   0   34.60    4.50
  -8 -13   0   33.30    2.40
  -8 -13   0   40.70    4.70
  -8 -13   0   31.40    5.30
   8  13   0   37.70    4.00
   8  13   0   39.00    3.50
  -8  13   0   34.50    3.70
   8  13   0   30.90    3.40
   8  13   0   36.20    4.10
  -8  13   0   24.90    4.20
  -8  13   0   37.10    4.50
  -9 -13   0    3.50    2.00
  -9 -13   0   -1.40    1.10
  -9 -13   0    1.80    1.70
   9 -13   0    1.70    3.20
  -9 -13   0    1.10    2.90
   9 -13   0    3.10    3.00
  -9 -13   0    0.00    2.10
  -9  13   0    0.50    4.90
   9  13   0    2.20    1.80
  -9  13   0   -3.70    2.50
  -9  13   0   -3.30    2.50
   9  13   0    2.60    2.20
   9  13   0   -0.20    2.60
   9  13   0   -0.90    1.40
 -10 -13   0   15.50    3.70
 -10 -13   0   10.20    2.30
 -10 -13   0   13.60    2.90
  10 -13   0   16.90    4.10
 -10 -13   0    8.40    2.60
  10 -13   0   14.70    3.70
  10  13   0   13.00    3.50
  10  13   0    6.70    2.30
  10  13   0   13.70    2.70
 -10  13   0   14.80    4.10
 -10  13   0   10.20    3.30
  10  13   0   11.00    2.90
 -10  13   0   16.50    3.60
  11 -13   0   -2.90    2.90
  11 -13   0   14.60    7.00
 -11 -13   0    4.10    2.20
 -11 -13   0    3.50    2.60
 -11 -13   0    2.10    2.30
  11 -13   0    7.40    3.60
 -11 -13   0   -1.00    2.90
  11  13   0   -0.90    2.80
  11  13   0    1.60    2.40
 -11  13   0    4.50    3.50
 -11  13   0    3.90    3.10
 -11  13   0    2.20    3.00
  11  13   0    8.60    2.60
  12 -13   0   23.80    6.10
 -12 -13   0   35.40    5.20
  12 -13   0   36.40    5.20
 -12 -13   0   37.40    4.60
 -12 -13   0   37.30    3.70
  12 -13   0   29.50    4.70
 -12 -13   0   31.00    4.20
 -12  13   0   27.60    4.10
  12  13   0   37.30    4.80
 -12  13   0   41.60    5.70
 -12  13   0   36.70    4.70
  12  13   0   45.90    4.90
  13 -13   0    0.00    4.00
  13 -13   0    4.20    3.40
  13 -13   0   -1.80    3.80
  13  13   0   -0.70    3.20
  13  13   0   -1.00    2.70
 -13  13   0   -2.10    3.30
 -13  13   0    0.30    3.40
 -14 -13   0    0.70    2.60
  14 -13   0   -3.10    3.90
 -14  13   0    3.30    4.00
 -14  13   0   -0.20    3.40
  14  13   0   -2.30    2.70
  14  13   0    6.20    3.80
   0 -14   0  327.87   11.50
   0 -14   0  329.27   16.40
   0 -14   0  339.97   12.40
   0 -14   0  331.17   12.80
   0  14   0  318.97   11.70
   0  14   0  324.87   12.50
   0  14   0  329.87   12.10
   1 -14   0    8.00    2.60
  -1 -14   0   10.90    2.70
  -1 -14   0    8.50    2.70
  -1 -14   0   13.90    3.00
   1 -14   0   14.70    3.00
   1 -14   0   11.80    2.40
   1 -14   0    9.50    2.90
  -1  14   0   13.30    2.90
   1  14   0    8.10    2.20
  -1  14   0   11.10    2.70
   1  14   0   15.00    2.80
  -1  14   0    8.80    2.70
   2 -14   0   47.10    4.00
  -2 -14   0   42.40    4.30
   2 -14   0   42.90    4.60
  -2 -14   0   43.30    4.80
  -2 -14   0   42.40    3.30
  -2 -14   0   46.40    4.80
   2 -14   0   44.40    5.00
   2 -14   0   45.60    4.70
   2  14   0   38.60    4.10
  -2  14   0   41.30    4.60
  -2  14   0   40.10    4.60
  -2  14   0   40.40    3.90
   2  14   0   47.40    3.70
   2  14   0   41.50    3.80
   3 -14   0   67.79    4.80
   3 -14   0   77.59    6.00
   3 -14   0   71.29    7.80
  -3 -14   0   67.39    5.00
  -3 -14   0   64.19    5.20
   3 -14   0   64.89    5.30
  -3 -14   0   69.99    5.20
  -3  14   0   66.19    5.20
   3  14   0   62.79    4.70
  -3  14   0   74.19    3.50
  -3  14   0   70.09    4.90
   3  14   0   66.39    4.70
   3  14   0   71.99    5.50
  -3  14   0   72.19    3.20
  -4 -14   0    6.40    2.80
   4 -14   0    5.50    2.90
  -4 -14   0    7.20    2.40
   4 -14   0    8.70    2.90
   4 -14   0    6.40    2.40
  -4 -14   0    8.30    2.60
   4 -14   0    5.40    3.50
  -4 -14   0    7.50    1.70
  -4  14   0    2.60    1.90
  -4  14   0   14.10    4.60
  -4  14   0    5.00    2.30
   4  14   0    8.90    2.10
  -4  14   0   10.60    3.00
  -4  14   0    3.40    1.80
   4  14   0    1.60    1.90
   5 -14   0  148.49    7.00
  -5 -14   0  144.19    7.30
  -5 -14   0  132.79    5.30
   5 -14   0  122.19    7.60
   5 -14   0  144.59    7.70
   5 -14   0  123.39    5.40
   5 -14   0  141.79    8.10
  -5 -14   0  140.69    7.00
  -5 -14   0  141.79    7.50
  -5  14   0  140.39    6.00
  -5  14   0  143.69    7.50
   5  14   0  139.09    6.60
  -5  14   0  126.39    5.30
   5  14   0  140.99    6.60
   5  14   0  142.69    7.70
  -5  14   0  148.79    8.00
   6 -14   0   20.30    5.70
  -6 -14   0   21.00    3.20
   6 -14   0   18.30    3.70
   6 -14   0   12.80    3.30
   6 -14   0   17.80    3.20
  -6 -14   0   18.00    3.10
  -6 -14   0   21.20    3.40
  -6  14   0   13.50    3.50
  -6  14   0   21.60    2.90
  -6  14   0   18.50    3.50
   6  14   0   21.40    3.10
   6  14   0   16.00    2.80
  -7 -14   0   73.79    5.50
  -7 -14   0   81.39    5.70
   7 -14   0   91.19    7.10
   7 -14   0   76.59    6.60
  -7 -14   0   91.29    6.20
   7 -14   0   91.69    6.10
  -7  14   0  104.09    8.70
  -7  14   0   87.69    6.40
  -7  14   0   93.49    5.90
   7  14   0   90.39    5.50
   7  14   0   82.19    5.10
   8 -14   0  201.68    9.90
  -8 -14   0  227.78    9.80
  -8 -14   0  209.58    7.70
  -8 -14   0  246.58   10.50
   8 -14   0  216.68   11.10
   8 -14   0  221.18    9.90
  -8 -14   0  196.88    9.50
   8  14   0  219.78    8.70
   8  14   0  226.88    9.20
  -8  14   0  223.08    9.20
  -8  14   0  213.88   10.80
  -8  14   0  213.48   10.00
   8  14   0  218.68    9.50
   8  14   0  231.88   10.10
  -9 -14   0    3.00    2.10
   9 -14   0    4.00    3.00
  -9 -14   0    5.00    3.20
   9 -14   0    2.00    3.80
   9 -14   0    0.70    3.30
  -9 -14   0    5.60    1.70
  -9 -14   0    0.00    2.40
  -9  14   0    2.10    2.80
   9  14   0    6.40    2.00
   9  14   0    3.80    3.00
  -9  14   0    0.40    3.00
   9  14   0    2.20    2.40
   9  14   0    0.20    1.90
 -10 -14   0  144.19    7.60
  10 -14   0  157.88    8.60
 -10 -14   0  152.18    8.60
  10 -14   0  141.09    8.90
  10 -14   0  154.28    9.40
 -10 -14   0  152.38    7.90
 -10 -14   0  139.59    6.10
  10  14   0  150.18    7.10
  10  14   0  152.38    7.50
 -10  14   0  149.39    7.90
  10  14   0  157.98    8.50
 -10  14   0  136.19    9.20
 -10  14   0  130.89    9.60
 -11 -14   0    8.10    2.70
 -11 -14   0    7.00    2.50
  11 -14   0    0.10    3.20
  11 -14   0    5.10    3.40
  11 -14   0   -0.10    3.70
 -11 -14   0    8.30    3.70
 -11 -14   0    5.30    2.70
 -11  14   0    7.50    3.20
  11  14   0    4.80    2.90
 -11  14   0    2.80    3.50
 -11  14   0   10.40    3.90
  11  14   0    6.50    3.50
  12 -14   0   76.79    7.50
  12 -14   0   71.89    7.60
 -12 -14   0   64.19    5.80
  12 -14   0   58.59    6.40
 -12 -14   0   60.59    7.00
 -12 -14   0   58.99    4.60
 -12  14   0   68.89    7.20
  12  14   0   75.09    7.10
 -12  14   0   59.39    6.70
 -12  14   0   75.79    6.80
  12  14   0   68.49    5.70
  13 -14   0   56.79    7.50
  13 -14   0   50.29    6.10
 -13 -14   0   49.40    4.60
  13 -14   0   57.79    6.40
 -13 -14   0   50.69    6.80
 -13  14   0   62.29    6.90
 -13  14   0   45.20    9.50
   0 -15   0    2.00    2.40
   0 -15   0    3.60    2.00
   0 -15   0    1.30    2.60
   0  15   0    3.30    2.80
   0  15   0    4.20    2.50
   0  15   0    2.90    1.70
  -1 -15   0    0.90    1.90
   1 -15   0   -2.00    1.80
   1 -15   0    3.70    2.80
   1 -15   0    1.30    2.50
  -1 -15   0   -1.60    2.30
  -1 -15   0    1.70    2.40
  -1 -15   0   -1.30    1.70
   1 -15   0   -0.20    2.00
  -1  15   0    2.00    2.00
   1  15   0   -0.80    2.20
  -1  15   0   -0.80    1.60
   1  15   0    1.00    2.00
  -1  15   0    5.60    2.60
  -2 -15   0    1.80    2.60
   2 -15   0    1.00    2.10
   2 -15   0    2.50    2.20
  -2 -15   0   -2.30    1.50
  -2 -15   0    1.20    2.60
   2 -15   0    2.10    2.70
  -2 -15   0    1.50    2.00
   2 -15   0    0.70    2.60
  -2  15   0    3.60    2.70
   2  15   0    3.30    1.90
  -2  15   0    1.50    2.20
  -2  15   0   -0.60    2.20
   2  15   0    3.10    2.40
   2  15   0    0.90    1.80
   3 -15   0   -1.00    2.70
  -3 -15   0   -0.20    1.60
   3 -15   0    1.80    2.30
   3 -15   0    1.60    2.90
  -3 -15   0    2.30    1.90
  -3 -15   0    0.80    2.50
  -3 -15   0    1.90    2.50
   3 -15   0   -0.10    2.00
  -3  15   0    2.00    2.70
  -3  15   0    2.90    4.00
   3  15   0    1.30    2.10
   3  15   0    2.10    2.20
   3  15   0    2.90    3.50
  -3  15   0    1.80    2.30
   4 -15   0   -0.60    2.90
  -4 -15   0    2.80    2.40
   4 -15   0    0.40    2.30
   4 -15   0    0.90    1.90
  -4 -15   0   -1.60    1.80
   4 -15   0    1.20    2.80
  -4 -15   0    0.30    2.50
  -4  15   0    1.90    1.60
  -4  15   0    3.50    2.60
   4  15   0    2.00    2.00
  -4  15   0    1.30    1.20
   4  15   0    3.00    2.30
  -4  15   0    3.60    2.70
   4  15   0    1.10    1.90
   5 -15   0   42.60    4.40
   5 -15   0   40.40    4.60
  -5 -15   0   43.20    4.60
  -5 -15   0   38.50    4.30
   5 -15   0   44.70    5.70
   5 -15   0   40.40    4.60
  -5 -15   0   45.20    4.80
  -5  15   0   31.60    4.20
  -5  15   0   41.30    2.90
  -5  15   0   50.29    5.30
   5  15   0   46.20    3.90
   5  15   0   43.30    4.00
  -5  15   0   40.90    3.60
   6 -15   0    9.20    3.60
  -6 -15   0   23.30    5.80
  -6 -15   0   13.40    4.10
   6 -15   0   19.30    3.40
  -6 -15   0   24.50    3.40
   6 -15   0   21.40    4.30
   6  15   0   15.60    4.70
  -6  15   0   19.90    2.70
   6  15   0   11.50    3.50
  -6  15   0   20.80    3.90
  -6  15   0   22.50    3.90
  -7 -15   0    6.30    3.20
  -7 -15   0    7.00    2.80
   7 -15   0    3.90    3.50
   7 -15   0    8.30    3.70
   7 -15   0    3.70    3.00
  -7 -15   0    4.30    2.60
   7  15   0   11.90    2.70
  -7  15   0    7.70    3.20
   7  15   0    5.60    2.20
  -7  15   0    7.00    2.60
  -7  15   0   10.10    3.60
   8 -15   0   14.50    5.70
  -8 -15   0   16.50    3.20
   8 -15   0    8.50    3.70
   8 -15   0    5.90    3.20
  -8 -15   0   16.90    3.20
  -8 -15   0   21.60    4.00
  -8  15   0   15.60    3.60
   8  15   0    9.90    2.60
  -8  15   0   16.50    3.20
  -8  15   0   11.30    3.50
   8  15   0   12.10    3.70
   8  15   0   15.10    3.00
  -9 -15   0    2.90    2.60
  -9 -15   0    1.70    3.10
  -9 -15   0    0.10    2.20
   9 -15   0   -0.90    2.90
   9 -15   0    0.90    3.50
   9 -15   0   -1.50    3.30
  -9  15   0    5.20    2.90
   9  15   0    1.20    2.00
  -9  15   0   -1.10    2.80
   9  15   0    1.00    2.40
  -9  15   0    0.40    3.10
   9  15   0    0.30    2.90
  10 -15   0    6.50    3.60
 -10 -15   0    4.90    2.70
 -10 -15   0    0.50    2.20
 -10 -15   0    3.80    1.60
  10 -15   0    4.60    3.60
 -10 -15   0    0.80    3.40
  10 -15   0    0.80    3.30
 -10  15   0    4.60    3.50
 -10  15   0    1.80    3.10
 -10  15   0    5.20    3.10
  10  15   0    7.30    3.50
  10  15   0    7.10    2.90
 -11 -15   0   -0.10    3.00
  11 -15   0    0.50    3.80
  11 -15   0    1.80    3.30
  11 -15   0    3.80    2.90
 -11 -15   0    0.30    2.50
 -11 -15   0   -1.80    1.80
  11  15   0    0.80    3.40
 -11  15   0    0.60    3.20
  11  15   0    2.70    2.90
 -11  15   0   -3.40    3.40
 -12 -15   0   17.50    4.80
 -12 -15   0   13.10    6.40
  12 -15   0   21.40    4.80
  12 -15   0    9.30    3.90
  12 -15   0   11.60    3.50
 -12  15   0   11.70    4.00
  12  15   0   12.40    4.40
  12  15   0   13.10    5.50
 -12  15   0   14.40    4.70
 -13 -15   0    3.90    3.90
  13 -15   0   -3.80    3.50
 -13 -15   0    2.60    2.90
  13  15   0    0.20    2.90
 -13  15   0    2.00    3.40
 -13  15   0    4.20    3.90
  13  15   0    2.10    3.70
   0 -16   0   32.80    4.10
   0 -16   0   34.20    4.50
   0 -16   0   33.90    4.30
   0  16   0   35.50    4.20
   0  16   0   33.60    3.80
   0  16   0   35.80    3.90
  -1 -16   0    3.40    2.70
   1 -16   0   11.60    2.40
  -1 -16   0    6.10    2.60
  -1 -16   0    9.20    2.20
   1 -16   0    5.60    2.80
   1 -16   0    7.10    3.00
   1 -16   0    6.40    3.00
  -1 -16   0    4.60    2.90
   1  16   0    8.00    2.80
   1  16   0    3.40    2.10
  -1  16   0    6.20    2.80
  -1  16   0    3.30    2.30
  -1  16   0   11.80    3.20
   2 -16   0    4.60    2.30
  -2 -16   0    8.00    3.20
   2 -16   0    6.20    2.70
  -2 -16   0    6.00    2.80
   2 -16   0    2.60    2.90
  -2 -16   0   10.20    3.10
   2 -16   0   12.60    3.60
   2  16   0    7.00    2.80
   2  16   0    7.20    2.20
  -2  16   0    7.50    2.80
   2  16   0    7.80    2.30
  -2  16   0    5.80    2.90
  -2  16   0    7.90    2.50
  -3 -16   0    0.30    2.70
   3 -16   0    0.90    3.00
   3 -16   0    2.10    2.50
   3 -16   0    1.80    2.30
   3 -16   0    1.60    2.90
  -3 -16   0   -0.50    1.90
  -3 -16   0    0.50    1.60
  -3 -16   0    1.70    2.60
   3  16   0    0.00    1.80
  -3  16   0    3.20    2.30
  -3  16   0    3.40    2.70
   3  16   0    4.30    2.20
   3  16   0    1.80    2.40
  -3  16   0    1.40    3.20
  -4 -16   0   -0.60    2.60
   4 -16   0    3.90    2.40
   4 -16   0    5.20    2.20
  -4 -16   0    1.10    2.20
   4 -16   0    4.20    3.00
   4 -16   0    0.30    2.90
  -4 -16   0    0.10    1.40
  -4 -16   0    4.30    2.70
   4  16   0   -2.60    1.60
  -4  16   0   -1.20    1.10
  -4  16   0   -0.80    2.40
  -4  16   0   -2.00    2.50
   4  16   0    1.20    2.20
  -4  16   0   -3.60    1.30
   5 -16   0   33.70    4.70
  -5 -16   0   33.20    4.20
   5 -16   0   35.20    4.10
   5 -16   0   36.30    4.80
  -5 -16   0   37.50    4.40
  -5 -16   0   33.90    5.70
   5 -16   0   34.30    4.50
  -5  16   0   35.10    4.40
  -5  16   0   32.40    4.60
  -5  16   0   31.40    3.30
   5  16   0   36.30    3.90
   5  16   0   31.50    3.60
   5  16   0   35.60    4.40
  -5  16   0   26.40    2.60
   6 -16   0    2.30    3.20
   6 -16   0    4.30    2.90
  -6 -16   0    0.40    3.00
  -6 -16   0   -1.90    2.10
  -6 -16   0    0.50    2.50
   6  16   0    2.00    2.10
  -6  16   0    5.90    3.00
  -6  16   0    0.70    2.00
   6  16   0   -0.30    1.90
  -6  16   0   -0.90    2.80
   7 -16   0   41.00    4.60
  -7 -16   0   54.09    8.40
   7 -16   0   52.79    6.40
  -7 -16   0   45.50    5.10
  -7 -16   0   45.20    5.40
   7 -16   0   56.49    5.90
  -7  16   0   47.50    5.90
  -7  16   0   53.79    4.60
   7  16   0   43.10    4.60
  -7  16   0   48.70    5.70
   8 -16   0  206.38    9.70
   8 -16   0  196.78   10.90
  -8 -16   0  186.98    9.10
  -8 -16   0  194.08   10.00
   8 -16   0  195.78   10.30
  -8 -16   0  195.98    9.50
  -8  16   0  189.48   10.90
   8  16   0  199.78    8.90
  -8  16   0  198.38    8.50
   9 -16   0   -0.90    3.50
  -9 -16   0    7.50    3.60
   9  16   0    2.60    2.80
  -9  16   0   -0.40    2.80
  -9  16   0    0.30    3.10
 -10 -16   0  175.58    8.80
  10 -16   0  151.58   10.20
 -10 -16   0  164.88    9.60
  10 -16   0  169.78    9.60
  10 -16   0  170.88    9.40
  10  16   0  170.28    8.40
 -10  16   0  170.98   10.40
 -10  16   0  162.18    9.30
 -10  16   0  167.08    8.50
  11 -16   0    6.10    4.20
  11 -16   0    3.50    3.60
 -11 -16   0    6.80    3.40
 -11 -16   0    4.30    3.80
  11 -16   0   -1.70    3.70
 -11  16   0   13.00    6.40
 -11  16   0    0.70    3.20
  11  16   0    4.40    3.30
  11  16   0    3.20    3.60
 -11  16   0    6.10    3.50
  12 -16   0   29.50    7.10
  12 -16   0   34.20    5.70
 -12 -16   0   47.30    5.80
 -12 -16   0   39.50    4.80
  12 -16   0   36.30    6.40
 -12  16   0   36.60    5.90
  12  16   0   41.90    5.50
  12  16   0   35.70    4.50
 -12  16   0   32.50    4.70
   0 -17   0   -1.60    2.60
   0 -17   0   -2.10    2.00
   0 -17   0    0.90    3.00
   0 -17   0   -0.50    2.10
   0  17   0   -1.80    2.50
   0  17   0    0.00    2.40
   0  17   0    4.70    1.80
  -1 -17   0    4.30    2.00
   1 -17   0    0.90    2.80
  -1 -17   0    5.10    3.50
   1 -17   0    5.70    3.10
   1 -17   0   -0.90    2.10
  -1 -17   0    0.20    2.20
  -1 -17   0    2.90    2.80
   1 -17   0   -0.30    2.80
  -1  17   0    2.30    2.40
  -1  17   0    2.40    2.90
   1  17   0    3.50    3.70
   1  17   0    5.80    2.70
  -2 -17   0    3.20    2.30
  -2 -17   0   -2.30    1.80
   2 -17   0    1.10    2.90
   2 -17   0    0.50    3.00
   2 -17   0    0.30    2.10
  -2 -17   0    1.20    3.00
   2 -17   0    1.90    2.60
  -2  17   0   -0.40    2.40
  -2  17   0   -2.60    2.60
  -2  17   0    1.60    2.40
   2  17   0    0.60    2.40
   2  17   0    0.70    1.90
   2  17   0   -2.90    1.80
   3 -17   0   11.10    6.10
  -3 -17   0   13.50    2.90
   3 -17   0   12.50    2.90
   3 -17   0   10.60    3.00
  -3 -17   0   12.30    3.70
  -3 -17   0   17.00    3.80
   3 -17   0   13.50    3.90
  -3 -17   0   16.30    3.90
   3  17   0   13.40    5.40
  -3  17   0   17.80    3.60
  -3  17   0    9.80    3.50
   3  17   0    8.90    2.60
   3  17   0   17.20    2.90
   4 -17   0    1.20    3.60
   4 -17   0   -2.40    2.50
  -4 -17   0   -1.20    2.90
  -4 -17   0    2.60    2.80
   4 -17   0   -2.00    3.00
  -4 -17   0    5.90    2.30
   4 -17   0   -0.30    4.20
  -4  17   0   -0.40    2.40
  -4  17   0   -1.80    2.70
   4  17   0    0.30    2.10
   4  17   0   -1.50    1.80
   4  17   0   -2.50    2.40
  -5 -17   0   -4.90    2.70
  -5 -17   0    2.90    2.70
  -5 -17   0    2.70    2.30
   5 -17   0    0.40    3.20
   5 -17   0    1.50    3.30
   5 -17   0   -0.30    3.30
   5  17   0   -4.90    4.40
   5  17   0   -1.00    2.30
  -5  17   0   -0.30    2.80
  -5  17   0    0.00    1.50
  -5  17   0   -1.30    2.40
   5  17   0   -3.20    2.40
  -6 -17   0    1.80    2.50
  -6 -17   0    0.60    3.00
   6 -17   0    3.20    3.40
   6 -17   0   -0.30    2.90
  -6 -17   0   -0.50    2.50
   6 -17   0    1.70    3.40
  -6  17   0    0.70    2.00
  -6  17   0   -2.30    2.70
   6  17   0    2.00    3.60
  -6  17   0    0.10    2.90
   6  17   0    5.40    2.80
  -7 -17   0   -0.10    2.20
  -7 -17   0    3.60    3.00
   7 -17   0   -2.20    2.90
  -7 -17   0   -1.10    2.90
   7 -17   0    4.50    3.70
   7 -17   0   -2.90    3.10
  -7  17   0    4.20    3.10
  -7  17   0   -1.20    2.70
  -7  17   0   -1.50    3.00
   8 -17   0    2.40    4.20
  -8 -17   0   -4.60    2.80
   8 -17   0   -4.70    3.00
  -8 -17   0   -0.80    2.40
   8 -17   0   -0.90    3.30
   8  17   0   -0.80    2.40
  -8  17   0   -3.80    2.70
  -8  17   0   -3.40    2.40
  -8  17   0   -1.70    6.00
   9 -17   0    1.60    3.90
   9 -17   0    2.60    3.80
   9 -17   0   -1.70    3.30
  -9 -17   0   -1.80    2.50
  -9 -17   0    4.70    3.50
   9  17   0    0.70    2.70
  -9  17   0   -0.70    3.20
  -9  17   0   -0.20    3.10
  -9  17   0   -1.90    2.70
 -10 -17   0   27.90    4.80
  10 -17   0   31.30    5.20
 -10 -17   0   25.60    4.40
  10 -17   0   12.50    4.60
  10  17   0   21.30    3.80
 -10  17   0   20.80    4.60
 -10  17   0   32.80    5.00
 -10  17   0   22.30    3.80
 -11 -17   0   20.70    3.80
  11 -17   0   11.10    4.70
 -11 -17   0   22.10    4.80
  11 -17   0   21.70    5.20
 -11  17   0   18.70    5.40
  11  17   0   16.10    3.60
 -11  17   0   11.70    3.60
   0 -18   0  280.77   12.90
   0 -18   0  247.28   12.10
   0 -18   0  237.38   10.90
   0  18   0  240.58   11.60
   0  18   0  224.78   11.00
   1 -18   0   25.80    4.20
  -1 -18   0   22.20    3.70
   1 -18   0   25.50    6.30
  -1 -18   0   27.50    4.50
  -1 -18   0   26.50    4.30
  -1  18   0   23.60    4.50
  -1  18   0   28.70    4.10
  -1  18   0   34.90    4.70
   1  18   0   17.60    3.90
   1  18   0   22.10    3.90
   1  18   0   25.20    4.10
  -2 -18   0   71.79    6.20
   2 -18   0   54.29    4.70
  -2 -18   0   55.79    5.20
   2 -18   0   71.29    6.80
  -2 -18   0   66.59    6.10
   2 -18   0   61.49    6.10
  -2  18   0   57.49    5.80
  -2  18   0   69.19    5.90
   2  18   0   46.50    5.40
   2  18   0   64.39    5.60
  -3 -18   0   82.29    6.80
   3 -18   0   60.49    6.60
   3 -18   0   74.79    5.50
  -3 -18   0   80.69    6.50
   3 -18   0   75.39    7.00
   3  18   0   65.89    5.70
  -3  18   0   77.69    6.30
  -3  18   0   74.29    7.50
   3  18   0   79.39    8.60
   4 -18   0   17.60    6.00
   4 -18   0    9.20    3.30
   4 -18   0    9.00    3.70
  -4 -18   0    8.90    3.50
  -4 -18   0    4.90    4.50
  -4 -18   0    9.30    3.40
  -4  18   0    9.20    3.40
  -4  18   0    4.80    2.90
   4  18   0   11.20    3.10
  -5 -18   0   33.00    4.70
  -5 -18   0   34.40    4.90
   5 -18   0   36.30    5.00
   5 -18   0   31.60    5.50
  -5  18   0   39.80    4.90
   5  18   0   31.20    4.10
  -5  18   0   25.60    4.60
  -6 -18   0    5.70    2.90
   6 -18   0    3.40    3.50
   6 -18   0    3.30    3.60
  -6 -18   0    4.90    3.40
  -6  18   0    4.00    3.30
   6  18   0    2.00    2.70
  -6  18   0    4.10    3.40
  -6  18   0    6.00    2.00
   7 -18   0   12.10    4.20
  -7 -18   0   14.20    4.20
  -7 -18   0   16.90    3.70
   7 -18   0    5.40    3.40
   7  18   0   16.10    3.30
  -7  18   0   15.10    3.80
  -7  18   0    5.70    3.50
   8 -18   0   75.99    7.10
   8 -18   0   60.39    7.30
  -8 -18   0   67.39    6.10
  -8 -18   0   70.29    7.10
  -8  18   0   46.40    6.60
  -8  18   0   63.99    6.30
  -8  18   0   63.29    5.00
  -9 -18   0    7.70    4.10
   9 -18   0   -3.20    4.10
   9 -18   0    0.10    3.80
  -9 -18   0   -2.70    4.20
  -9  18   0    2.40    3.40
   9  18   0    3.30    3.20
  -9  18   0    0.10    2.70
  -9  18   0   -0.20    3.70
 -10 -18   0   30.30    4.90
 -10 -18   0   24.80    4.10
  10 -18   0   32.70    7.00
  10 -18   0   31.80    5.50
 -10  18   0   26.60    5.70
  10  18   0   28.00    4.20
 -10  18   0   27.70    4.00
 -10  18   0   31.20    5.00
   0 -19   0    7.30    3.70
   0 -19   0   -1.80    3.10
   0  19   0   -0.30    3.00
   1 -19   0    1.60    3.20
  -1 -19   0   -1.10    2.90
   1 -19   0    4.70    3.40
  -1 -19   0   -2.00    2.90
  -1  19   0   -3.30    2.90
  -1  19   0   -0.20    2.80
   1  19   0   -4.60    2.60
   2 -19   0    2.50    3.40
  -2 -19   0   11.50    3.90
   2 -19   0    7.70    3.70
  -2 -19   0    7.70    3.50
  -2  19   0    7.40    3.20
   2  19   0    5.40    3.10
  -2  19   0    7.90    3.10
   3 -19   0    8.20    3.90
  -3 -19   0   15.10    4.10
  -3 -19   0    9.80    3.50
   3 -19   0   10.10    4.00
  -3  19   0   11.60    3.90
  -3  19   0    5.50    3.70
   3  19   0    7.30    3.10
   4 -19   0    1.50    3.50
   4 -19   0    2.60    3.50
  -4 -19   0    3.90    3.20
  -4 -19   0   -2.10    3.10
   4  19   0    1.90    2.90
  -4  19   0    6.00    6.50
  -4  19   0   -0.30    2.70
   5 -19   0    3.60    3.60
  -5 -19   0    3.40    3.60
  -5 -19   0    3.40    3.20
   5 -19   0    3.00    3.60
  -5  19   0    1.40    2.70
   5  19   0    0.00    2.80
  -5  19   0   -1.60    5.70
   6 -19   0   -1.70    3.80
   6 -19   0   -0.50    3.10
  -6 -19   0   -2.50    2.70
  -6 -19   0   -1.00    3.00
  -6  19   0   -5.20    3.90
  -6  19   0    1.30    3.70
   6  19   0    0.60    2.90
  -7 -19   0    9.10    3.70
   7 -19   0    9.00    4.10
  -7 -19   0    1.20    3.70
   7 -19   0   10.60    6.50
   7  19   0    9.10    3.40
  -7  19   0    5.80    3.80
   8 -19   0   28.80    5.10
   8 -19   0   14.80    4.20
  -8 -19   0   23.30    4.90
  -8  19   0   22.20    3.70
  -8  19   0   22.90    4.50
  -9  19   0    0.10    3.50
   0 -20   0  189.68   10.50
   0 -20   0  181.38    9.90
   0  20   0  197.08    9.80
  -1 -20   0   48.20    5.80
   1 -20   0   46.90    5.60
  -1 -20   0   42.30    5.80
   1 -20   0   42.50    5.90
  -1  20   0   45.70    5.30
   1  20   0   46.10    5.20
   2 -20   0  133.29    9.00
  -2 -20   0  133.99    8.80
  -2 -20   0  150.58    9.30
   2 -20   0  153.98    9.60
  -2  20   0  140.59    8.50
   2  20   0  156.98    8.60
  -3 -20   0   82.79    7.00
   3 -20   0   71.29    7.60
  -3 -20   0   63.49    7.10
   3 -20   0   72.89    7.40
  -3  20   0   87.29    7.00
   3  20   0   74.19    6.40
   4 -20   0    6.60    3.90
  -4 -20   0    2.20    3.70
   4 -20   0    2.70    3.90
  -4 -20   0    3.50    3.20
   4  20   0    7.10    3.20
  -4  20   0    9.90    3.50
  -5 -20   0   72.99    7.20
   5 -20   0   73.19    8.00
  -5 -20   0   91.59    7.30
   5 -20   0   91.89    7.70
   5  20   0   78.09    6.60
  -6 -20   0    1.60    3.80
  -6 -20   0   -2.40    3.30
   6 -20   0    6.80    3.90
   6 -20   0    2.20    4.00
   6  20   0    2.60    3.50
  -6  20   0    0.50    3.20
   7 -20   0   -0.20    3.50
  -7 -20   0    2.00    3.90
   7 -20   0    1.80    3.90
  -7 -20   0    9.30    3.60
   7  20   0    8.90    3.70
  -7  20   0   11.70    3.80
   0 -21   0    0.00    3.60
   0 -21   0    4.90    3.60
   0  21   0   -0.50    3.20
  -1 -21   0    5.60    3.80
   1 -21   0   -1.50    3.70
  -1 -21   0    1.00    3.40
   1 -21   0    0.70    3.30
  -1  21   0    3.40    3.30
   1  21   0    7.80    3.50
   2 -21   0   15.50    4.70
  -2 -21   0   10.80    4.30
  -2 -21   0   15.60    4.60
   2 -21   0   13.90    4.60
  -2  21   0   17.30    4.10
   2  21   0   10.50    3.80
  -3 -21   0    8.50    4.20
   3 -21   0    8.30    4.50
   3 -21   0    5.50    4.00
  -3 -21   0    7.60    4.10
  -3  21   0   11.80    3.90
   3  21   0    1.20    3.40
   4 -21   0    8.30    4.50
   4 -21   0    7.00    3.80
  -4 -21   0    5.00    4.80
   4  21   0   12.20    4.10
  -4  21   0    9.70    3.90
  -5 -21   0    5.10    3.60
   5 -21   0    0.10    4.20
  -5 -21   0    7.10    4.20
   5 -21   0   14.10    4.80
  -5  21   0   -0.30    3.60
   5  21   0    5.00    4.60
   0 -22   0   88.39    9.20
 -17   0   1    0.70    3.30
 -17   0   1    0.50    2.90
  17   0  -1    1.90    2.90
  17   0  -1   -1.10    2.90
  16   0  -1   -2.30    2.80
 -16   0   1   -1.20    2.40
  16   0  -1   -0.70    2.60
 -16   0   1   -3.10    2.80
  15   0  -1    3.00    3.00
 -15   0   1   -0.10    2.70
  15   0  -1    2.80    2.50
 -15   0   1    4.00    2.30
 -15   0   1    2.10    2.70
  15   0  -1    4.30    3.20
  14   0  -1    0.30    1.80
 -14   0   1    1.00    1.30
 -14   0   1    6.70    2.90
 -14   0   1    2.90    4.10
 -14   0   1    2.70    2.00
  14   0  -1   -1.00    1.60
  13   0  -1    1.90    2.30
 -13   0   1    1.10    2.40
  13   0  -1   -1.40    1.40
  13   0  -1   -2.80    2.50
 -13   0   1   -0.40    1.40
  13   0  -1   -3.10    2.20
 -13   0   1   -0.30    2.00
  12   0  -1    1.80    1.60
  12   0  -1    1.10    2.40
 -12   0   1    0.50    2.30
  12   0  -1   -1.60    1.50
 -12   0   1   -1.10    1.90
 -12   0   1    0.20    1.30
 -12   0   1    0.60    1.70
  12   0  -1   -0.60    1.90
  11   0  -1   -1.20    1.80
  11   0  -1   -0.40    1.40
  11   0  -1    1.20    2.10
 -11   0   1   -0.50    1.20
 -11   0   1    2.10    1.90
 -11   0   1   -2.00    2.00
 -11   0   1    1.50    1.70
  10   0  -1    2.60    1.80
  10   0  -1   -0.80    1.40
  10   0  -1    0.20    1.90
 -10   0   1   -1.20    1.80
 -10   0   1    0.20    1.40
 -10   0   1    0.50    1.60
 -10   0   1    1.70    1.20
  10   0  -1    2.30    1.40
  -9   0   1   -0.30    1.00
  -9   0   1    1.70    2.80
  -9   0   1    0.70    1.80
  -9   0   1    0.40    1.30
   9   0  -1    0.40    1.40
   9   0  -1   -1.00    1.80
   8   0  -1   -1.80    1.30
  -8   0   1   -0.70    1.50
   8   0  -1   -0.80    1.10
  -8   0   1    1.00    1.00
   8   0  -1    0.10    1.50
  -8   0   1    0.20    1.30
  -8   0   1    2.00    1.30
   7   0  -1   -0.60    1.10
   7   0  -1    2.80    1.60
  -7   0   1    1.60    1.40
   7   0  -1    1.20    1.30
  -7   0   1    1.40    1.00
   7   0  -1    2.00    1.20
  -7   0   1   -0.40    1.20
  -7   0   1    1.30    1.30
  -7   0   1    2.20    1.60
   7   0  -1    1.10    1.30
  -6   0   1    0.80    1.00
   6   0  -1    0.90    1.20
  -6   0   1    0.60    1.20
  -6   0   1    0.20    1.20
   6   0  -1   -0.50    1.30
  -6   0   1   -0.20    1.10
  -6   0   1   -0.50    1.30
  -6   0   1    0.20    1.30
   6   0  -1   -0.10    1.10
   5   0  -1    1.00    1.10
   5   0  -1   -1.90    1.10
  -5   0   1   -1.30    1.10
   5   0  -1   -1.50    1.20
  -5   0   1    0.50    1.10
   5   0  -1    0.30    1.10
   5   0  -1   -0.50    0.70
  -5   0   1    1.10    0.90
  -5   0   1    0.90    0.90
   5   0  -1    1.00    1.10
  -5   0   1    0.10    1.30
  -5   0   1    0.70    1.10
   4   0  -1    1.80    0.70
  -4   0   1    0.30    0.80
  -4   0   1    0.30    1.10
   4   0  -1    1.00    1.10
  -4   0   1    0.30    0.80
   4   0  -1    1.70    1.10
  -4   0   1    0.80    1.00
   4   0  -1   -0.50    1.00
   4   0  -1    1.90    1.10
  -4   0   1    0.40    1.20
  -4   0   1    0.90    1.00
   4   0  -1    0.60    1.00
   3   0  -1   -0.10    0.80
  -3   0   1    0.20    0.70
  -3   0   1    0.40    0.90
  -3   0   1    0.10    0.60
   3   0  -1    1.10    0.80
  -3   0   1   -0.20    1.00
   3   0  -1    0.70    0.90
   3   0  -1    2.00    1.00
  -3   0   1    0.20    0.80
  -3   0   1   -0.40    0.90
   3   0  -1    0.60    0.80
   2   0  -1   -0.20    0.50
  -2   0   1    0.20    0.50
   2   0  -1   -1.10    0.50
   2   0  -1    0.70    1.00
   2   0  -1    0.40    0.80
   2   0  -1   -0.70    0.40
   2   0  -1    1.00    0.40
  -2   0   1   -0.20    0.60
  -2   0  -1    0.00    1.10
   2   0   1    0.80    0.90
  -2   0  -1    1.50    0.90
   2   0   1    1.60    0.80
  -2   0  -1    3.90    1.00
   2   0   1    1.00    0.90
  -2   0  -1    1.00    0.80
  -2   0  -1    1.30    0.80
   2   0   1    2.00    1.00
   2   0   1    1.80    0.90
  -2   0  -1    1.00    0.80
  -3   0  -1    0.80    1.00
   3   0   1    0.80    1.00
  -3   0  -1    0.40    1.00
  -3   0  -1   -0.50    1.00
   3   0   1    0.30    1.10
  -3   0  -1    1.50    1.60
   3   0   1    1.90    1.10
   3   0   1    1.90    1.10
   3   0   1    0.30    1.10
  -3   0  -1    0.10    1.10
   4   0   1    3.10    1.20
  -4   0  -1    0.40    1.10
   4   0   1    0.50    1.10
  -4   0  -1   -0.30    1.20
   4   0   1    0.50    1.20
  -4   0  -1    0.00    1.20
  -4   0  -1   -0.30    1.30
   4   0   1    1.00    1.30
   4   0   1   -0.30    1.30
   4   0   1    0.40    1.30
  -4   0  -1   -0.30    1.20
  -4   0  -1    0.50    1.10
  -5   0  -1    1.10    1.30
  -5   0  -1    1.20    1.10
  -5   0  -1   -1.40    1.20
  -5   0  -1    0.60    1.40
   5   0   1    1.70    1.30
   5   0   1    1.80    1.50
  -5   0  -1    0.20    1.10
   5   0   1    3.30    1.30
   5   0   1    0.40    1.20
  -5   0  -1    1.40    1.20
   5   0   1    2.10    1.20
   5   0   1    1.90    1.30
   6   0   1    1.20    1.40
   6   0   1    2.30    1.40
   6   0   1    3.30    1.50
   6   0   1    3.70    1.40
  -6   0  -1    1.70    1.30
  -6   0  -1    0.90    1.60
   6   0   1   -0.20    1.20
  -6   0  -1    0.20    1.20
  -6   0  -1    1.60    1.20
  -6   0  -1    1.70    1.20
   6   0   1    1.10    1.50
  -6   0  -1    2.20    1.50
   7   0   1    0.90    1.30
  -7   0  -1   -0.20    1.40
   7   0   1   -1.20    1.50
   7   0   1    0.60    1.50
  -7   0  -1    0.90    1.20
  -7   0  -1    0.70    1.60
   7   0   1    1.00    1.20
  -7   0  -1   -1.30    1.10
   7   0   1    1.30    1.70
  -7   0  -1   -1.50    1.10
  -8   0  -1   -2.00    1.20
   8   0   1    2.20    1.70
  -8   0  -1   -1.10    1.60
   8   0   1    0.90    1.10
   8   0   1    0.20    1.30
  -8   0  -1   -0.50    1.20
   8   0   1    0.00    1.70
  -8   0  -1   -1.10    1.50
  -9   0  -1    3.00    1.90
   9   0   1    0.00    1.80
  -9   0  -1    5.30    1.40
   9   0   1    2.40    1.50
  -9   0  -1    0.60    1.70
   9   0   1    2.50    2.00
  -9   0  -1    2.00    1.60
   9   0   1    4.30    1.40
 -10   0  -1    0.80    1.90
 -10   0  -1    1.40    1.70
 -10   0  -1    2.40    1.50
  10   0   1    3.70    2.00
  10   0   1   -0.70    1.20
  10   0   1   -2.40    1.40
 -10   0  -1    2.50    2.10
  10   0   1   -0.20    2.10
  11   0   1    1.40    2.40
 -11   0  -1   -0.80    1.50
  11   0   1    2.40    2.20
 -11   0  -1    0.60    2.20
  11   0   1    0.30    1.60
 -11   0  -1    1.90    2.10
 -11   0  -1    2.20    1.80
 -12   0  -1   -1.20    1.40
  12   0   1    2.10    2.50
 -12   0  -1    1.00    2.50
  12   0   1    2.00    1.90
  12   0   1    3.10    2.40
 -12   0  -1    2.60    1.90
 -12   0  -1    2.20    2.30
  13   0   1    4.10    2.00
 -13   0  -1    0.20    2.60
  13   0   1    1.30    2.60
 -13   0  -1   -0.80    1.80
 -13   0  -1    2.50    2.50
 -13   0  -1   -0.10    1.50
  13   0   1    1.70    2.30
  14   0   1    0.90    2.90
 -14   0  -1   -1.70    2.80
 -14   0  -1   -1.50    1.80
 -14   0  -1   -1.50    3.60
  14   0   1   -0.90    1.70
 -15   0  -1    0.80    3.10
  15   0   1    3.20    3.00
 -15   0  -1    2.00    2.70
  15   0   1    2.00    2.70
 -16   0  -1    2.20    2.70
 -16   0  -1   -2.20    3.30
  16   0   1    9.50    3.50
  16   0   1    2.30    3.00
 -17   0  -1    2.10    3.10
  17   0   1   -5.80    2.80
  17  -1  -1  126.69    8.50
 -17  -1   1  128.79    8.50
 -17  -1   1  133.89    8.40
  17  -1  -1  139.19    8.30
 -17   1   1  135.89    8.90
  17   1  -1  129.29    8.40
 -17   1   1  134.49    8.60
  17   1  -1  124.09    8.00
 -16  -1   1   24.00    3.90
  16  -1  -1   20.80    3.60
  16  -1  -1   34.60    4.70
 -16  -1   1   33.20    4.70
 -16   1   1   24.90    4.40
  16   1  -1   24.00    4.30
  16   1  -1   22.40    3.80
 -16   1   1   27.10    4.20
 -15  -1   1   57.89    5.70
 -15  -1   1   62.99    5.70
 -15  -1   1   46.50    4.90
  15  -1  -1   47.40    6.70
  15  -1  -1   52.59    5.60
  15  -1  -1   54.79    5.20
  15   1  -1   50.29    4.90
  15   1  -1   57.59    5.50
 -15   1   1   45.20    5.20
 -15   1   1   53.69    5.60
 -15   1   1   41.30    4.80
  14  -1  -1  262.77   10.30
 -14  -1   1  259.27   10.80
 -14  -1   1  269.17   11.60
  14  -1  -1  247.18   10.70
 -14  -1   1  280.47   11.90
  14  -1  -1  259.67   12.60
  14   1  -1  253.17   10.10
  14   1  -1  262.47   12.90
  14   1  -1  237.78   10.30
 -14   1   1  258.07   11.20
 -14   1   1  257.67   11.00
  14   1  -1  259.17   13.40
 -13  -1   1    8.00    1.50
  13  -1  -1   11.00    2.70
  13  -1  -1    7.10    2.00
  13  -1  -1    9.40    2.90
 -13  -1   1    8.10    2.30
  13  -1  -1    6.30    2.70
 -13  -1   1   13.20    2.80
 -13  -1   1    8.30    2.90
  13   1  -1   10.50    2.60
  13   1  -1    5.40    1.90
 -13   1   1    7.40    2.30
 -13   1   1   11.10    3.00
 -13   1   1   13.20    2.90
  13   1  -1    7.60    2.10
 -13   1   1    6.40    1.70
  13   1  -1    5.70    2.80
 -12  -1   1  187.88    8.30
 -12  -1   1  185.48    7.00
  12  -1  -1  196.68    8.50
 -12  -1   1  195.58    8.70
  12  -1  -1  194.98    8.90
  12  -1  -1  195.78    8.20
 -12  -1   1  194.28    8.70
  12  -1  -1  193.28    8.40
 -12   1   1  185.78    7.10
 -12   1   1  188.48    8.80
 -12   1   1  191.58    8.40
  12   1  -1  189.68    8.00
  12   1  -1  184.48    7.70
  12   1  -1  175.58    8.00
  12   1  -1  183.28    8.40
 -12   1   1  202.68    8.80
 -11  -1   1   20.20    3.10
  11  -1  -1   25.90    3.20
 -11  -1   1   23.80    3.20
  11  -1  -1   27.30    3.30
  11  -1  -1   28.90    3.20
  11  -1  -1   31.80    3.50
 -11  -1   1   25.00    3.00
 -11  -1   1   24.50    2.30
  11   1  -1   28.20    3.10
  11   1  -1   30.80    3.10
 -11   1   1   24.30    2.50
 -11   1   1   32.60    3.70
 -11   1   1   36.50    3.70
 -11   1   1   28.20    3.30
  11   1  -1   29.40    3.60
  10  -1  -1   32.10    3.40
 -10  -1   1   39.60    3.70
  10  -1  -1   31.30    3.30
 -10  -1   1   30.80    3.20
 -10  -1   1   35.00    2.80
 -10  -1   1   39.80    3.70
  10  -1  -1   35.50    3.40
  10  -1  -1   36.30    3.00
 -10   1   1   34.30    3.70
  10   1  -1   42.30    3.80
  10   1  -1   39.00    3.40
 -10   1   1   38.30    3.90
  10   1  -1   38.40    3.30
 -10   1   1   36.70    2.70
 -10   1   1   30.30    3.30
   9  -1  -1   72.89    4.70
  -9  -1   1   81.69    3.50
   9  -1  -1   83.99    4.70
  -9  -1   1   90.09    4.50
   9  -1  -1   73.79    4.10
   9  -1  -1   86.39    4.70
  -9   1   1   85.99    4.60
  -9   1   1   87.89    5.00
   9   1  -1   77.99    5.20
  -9   1   1   78.39    4.80
   9   1  -1   83.39    4.90
  -8  -1   1    0.40    1.40
   8  -1  -1    1.30    1.60
  -8  -1   1    3.90    1.50
   8  -1  -1    1.00    1.30
  -8  -1   1    3.60    1.70
  -8  -1   1    1.30    0.90
   8  -1  -1    2.10    1.50
   8  -1  -1    1.90    1.30
  -8   1   1    2.20    1.80
   8   1  -1    4.80    2.40
   8   1  -1    1.70    1.40
   8   1  -1    3.40    1.00
  -8   1   1    2.10    1.70
  -8   1   1    3.30    1.50
   8   1  -1    2.30    1.70
  -8   1   1    3.40    1.20
  -7  -1   1  712.13   21.80
   7  -1  -1  720.63   21.80
   7  -1  -1  680.73   21.50
   7  -1  -1  690.13   21.80
  -7  -1   1  712.83   21.80
  -7  -1   1  709.33   21.80
   7  -1  -1  640.44   22.90
  -7  -1   1  703.53   21.00
   7  -1  -1  709.63   21.50
  -7  -1   1  708.93   21.00
  -7  -1   1  711.53   21.80
   7  -1  -1  698.33   21.90
   7   1  -1  681.23   21.30
   7   1  -1  722.83   21.90
  -7   1   1  708.93   21.70
   7   1  -1  731.53   21.90
  -7   1   1  714.13   22.10
  -7   1   1  701.63   21.90
  -7   1   1  694.03   21.20
   7   1  -1  695.33   21.60
  -7   1   1  722.03   21.30
   7   1  -1  736.83   21.40
  -7   1   1  707.73   21.90
   7   1  -1  715.43   21.80
  -6  -1   1  489.35   15.40
   6  -1  -1  483.05   16.10
  -6  -1   1  479.85   16.00
  -6  -1   1  498.55   15.50
  -6  -1   1  487.35   15.40
   6  -1  -1  522.75   16.10
   6  -1  -1  490.65   15.50
  -6  -1   1  482.45   14.70
   6  -1  -1  499.55   15.20
  -6   1   1  489.65   15.70
  -6   1   1  500.45   15.30
  -6   1   1  478.65   15.50
  -6   1   1  498.75   15.40
  -6   1   1  503.55   15.10
   6   1  -1  499.45   15.50
  -6   1   1  493.75   15.60
   6   1  -1  494.35   15.00
   6   1  -1  468.45   15.90
   6   1  -1  491.75   15.40
   6   1  -1  492.15   15.00
   6   1  -1  485.25   15.80
   5  -1  -1   91.29    4.00
   5  -1  -1   90.39    3.80
  -5  -1   1   91.39    4.00
  -5  -1   1   90.79    3.90
  -5  -1   1   89.39    3.80
   5  -1  -1   89.09    4.00
  -5  -1   1   93.49    3.30
   5  -1  -1   86.49    4.00
  -5  -1   1   92.19    3.30
  -5  -1   1   94.19    3.90
   5   1  -1   91.19    4.00
  -5   1   1   90.39    4.10
  -5   1   1   91.19    3.90
   5   1  -1   89.39    3.40
  -5   1   1   96.59    3.60
  -5   1   1   91.59    4.00
   5   1  -1   90.69    3.80
  -5   1   1   86.19    4.00
   5   1  -1   91.89    3.80
  -5   1   1   87.59    3.50
   5   1  -1   90.19    3.50
   5   1  -1   96.29    3.90
   4  -1  -1  102.19    4.10
  -4  -1   1  101.59    3.90
  -4  -1   1  101.19    4.00
  -4  -1   1  104.29    3.90
  -4  -1   1  104.19    4.00
  -4  -1   1  103.39    3.40
   4  -1  -1  103.79    4.10
  -4  -1   1  100.99    4.00
   4  -1  -1  102.29    4.10
   4  -1  -1  101.59    3.90
  -4   1   1  101.49    4.10
   4   1  -1  103.89    3.70
   4   1  -1  100.99    3.60
  -4   1   1  101.69    4.20
   4   1  -1  104.09    4.00
   4   1  -1  102.99    4.10
  -4   1   1   99.99    4.00
   4   1  -1  105.39    3.90
  -4   1   1  103.19    3.80
   4   1  -1  107.29    3.90
  -4   1   1  102.59    4.00
  -4   1   1  104.89    4.20
  -3  -1   1   30.10    1.20
   3  -1  -1   29.40    1.80
  -3  -1   1   30.50    1.70
   3  -1  -1   29.60    2.00
  -3  -1   1   29.00    1.90
  -3  -1   1   29.40    1.70
   3  -1  -1   31.40    2.10
  -3  -1   1   30.00    1.90
   3  -1  -1   31.10    1.80
  -3   1   1   29.20    1.70
   3   1  -1   27.20    1.90
   3   1  -1   31.50    1.40
  -3   1   1   27.90    2.10
  -3   1   1   26.20    2.10
   3   1  -1   30.00    1.70
   3   1  -1   30.80    1.70
  -3   1   1   30.40    1.90
   3   1  -1   28.10    1.50
  -3   1   1   32.30    1.80
  -3   1   1   28.00    2.00
   3   1  -1   33.40    1.90
  -2  -1   1  355.66   11.20
   2  -1  -1  363.96   10.80
   2  -1  -1  325.97   10.70
   2  -1  -1  363.76   10.90
   2  -1  -1  377.96   11.30
  -2  -1   1  367.26   10.90
  -2  -1   1  362.46   10.70
  -2   1   1  368.16   10.80
   2   1  -1  363.56   10.60
   2   1  -1  372.16   10.60
  -2   1   1  364.76   11.00
   2   1  -1  369.66   10.90
  -2   1   1  354.66   10.80
   2   1  -1  363.36   10.90
  -2   1   1  367.56   10.90
  -1  -1  -1   -1.10    0.50
   1  -1   1   -0.10    0.50
   1   1   1    1.10    0.50
  -1   1  -1    1.40    0.50
  -1   1  -1   -0.50    0.50
   1   1   1    0.10    0.50
   2  -1   1 1560.94   45.20
   2  -1   1 1559.24   45.40
   2  -1   1 1539.25   45.20
  -2  -1  -1 1538.15   45.10
  -2  -1  -1 1541.55   45.10
  -2  -1  -1 1571.64   45.20
  -2  -1  -1 1565.74   45.30
   2  -1   1 1564.34   45.20
  -2  -1  -1 1572.04   45.30
   2  -1   1 1553.14   45.20
  -2  -1  -1 1587.44   45.20
   2   1   1 1581.64   45.20
   2   1   1 1579.84   45.10
   2   1   1 1554.74   45.10
   2   1   1 1536.95   45.10
  -2   1  -1 1540.35   45.20
  -2   1  -1 1528.75   45.40
  -2   1  -1 1572.04   45.20
   2   1   1 1524.35   45.30
  -2   1  -1 1555.04   45.20
  -2   1  -1 1600.74   45.40
   3  -1   1 2347.67   68.99
   3  -1   1 2415.56   69.49
  -3  -1  -1 2355.66   69.29
  -3  -1  -1 2399.96   69.09
  -3  -1  -1 2390.46   69.19
  -3  -1  -1 2379.56   68.89
  -3  -1  -1 2356.86   68.89
  -3  -1  -1 2407.86   69.19
   3  -1   1 2366.86   69.09
   3  -1   1 2402.46   69.29
   3  -1   1 2344.47   69.29
   3   1   1 2355.36   68.99
  -3   1  -1 2411.76   69.29
   3   1   1 2389.06   68.99
  -3   1  -1 2432.56   69.49
  -3   1  -1 2427.26   68.99
  -3   1  -1 2390.56   69.09
  -3   1  -1 2434.76   68.99
  -3   1  -1 2355.56   69.29
   3   1   1 2399.66   68.99
   3   1   1 2334.17   69.19
   4  -1   1 3839.22  112.09
  -4  -1  -1 4306.97  112.49
   4  -1   1 3837.02  112.39
  -4  -1  -1 3939.91  112.29
  -4  -1  -1 3881.61  112.09
  -4  -1  -1 3867.91  111.89
   4  -1   1 3804.82  111.99
  -4  -1  -1 3931.71  112.09
  -4  -1  -1 3829.02  112.29
   4  -1   1 3816.02  112.39
   4  -1   1 3894.21  112.09
   4   1   1 3884.91  112.29
   4   1   1 3829.92  112.09
  -4   1  -1 3902.71  111.99
  -4   1  -1 3894.41  111.99
   4   1   1 3841.52  111.89
   4   1   1 3850.61  111.99
  -4   1  -1 3810.72  112.09
  -4   1  -1 3904.81  112.19
  -4   1  -1 3809.22  112.49
  -4   1  -1 3842.52  112.39
  -5  -1  -1    6.50    1.50
   5  -1   1    7.50    1.60
   5  -1   1   10.00    1.70
   5  -1   1    5.90    1.70
  -5  -1  -1    7.00    1.40
   5  -1   1    6.70    1.50
  -5  -1  -1    7.00    1.30
   5  -1   1    6.10    1.50
  -5  -1  -1    4.60    1.20
  -5  -1  -1    9.60    1.80
   5  -1   1    6.20    1.60
  -5  -1  -1    5.60    1.60
   5   1   1    6.50    1.50
   5   1   1    7.60    1.60
  -5   1  -1    5.40    1.80
  -5   1  -1    5.10    1.40
   5   1   1    6.30    1.50
  -5   1  -1    4.80    1.40
  -5   1  -1    4.30    1.40
  -5   1  -1    7.90    1.70
   5   1   1    6.40    1.30
   5   1   1    6.60    1.50
  -5   1  -1    3.70    1.50
   6  -1   1 1616.44   47.90
  -6  -1  -1 1660.83   48.00
  -6  -1  -1 1618.74   48.20
  -6  -1  -1 1660.03   47.60
  -6  -1  -1 1657.83   48.30
   6  -1   1 1603.84   47.80
   6  -1   1 1672.33   48.40
   6  -1   1 1607.64   48.00
  -6  -1  -1 1594.34   47.90
  -6  -1  -1 1636.14   47.60
   6  -1   1 1606.84   47.80
   6  -1   1 1595.64   48.20
  -6   1  -1 1615.24   48.00
  -6   1  -1 1607.44   47.90
   6   1   1 1633.94   48.90
  -6   1  -1 1590.84   48.30
  -6   1  -1 1636.64   47.70
   6   1   1 1632.24   47.90
   6   1   1 1610.24   48.00
  -6   1  -1 1621.04   48.30
  -6   1  -1 1650.23   47.90
   6   1   1 1629.54   47.70
   6   1   1 1592.24   47.70
  -7  -1  -1  258.87    9.50
   7  -1   1  242.18    9.30
   7  -1   1  262.97    9.00
   7  -1   1  263.87    9.50
   7  -1   1  261.17    9.00
   7  -1   1  264.57    9.30
  -7  -1  -1  258.97    8.60
  -7  -1  -1  249.18    9.30
  -7  -1  -1  252.07    9.20
   7   1   1  258.27    9.20
  -7   1  -1  263.17    8.80
  -7   1  -1  257.47    8.70
   7   1   1  250.77    8.80
   7   1   1  249.97    9.00
   7   1   1  246.78    9.20
  -7   1  -1  259.37    9.40
   7   1   1  254.77    8.90
  -7   1  -1  259.67    9.50
  -7   1  -1  254.47    9.30
  -8  -1  -1  142.39    5.50
   8  -1   1  147.99    6.10
   8  -1   1  143.49    6.30
  -8  -1  -1  135.69    6.20
   8  -1   1  138.89    5.80
   8  -1   1  144.89    6.50
  -8  -1  -1  141.99    6.50
  -8  -1  -1  142.09    6.30
  -8   1  -1  135.69    6.40
   8   1   1  144.39    6.00
  -8   1  -1  149.88    6.40
  -8   1  -1  146.79    5.80
   8   1   1  143.19    6.00
  -8   1  -1  142.69    6.60
   8   1   1  142.39    6.30
   9  -1   1  504.05   16.50
   9  -1   1  513.05   16.80
  -9  -1  -1  499.25   16.70
   9  -1   1  493.95   16.30
  -9  -1  -1  515.15   15.90
  -9  -1  -1  504.75   16.90
   9  -1   1  509.75   17.00
  -9   1  -1  496.85   17.10
  -9   1  -1  501.15   16.80
   9   1   1  511.15   16.80
  -9   1  -1  485.05   17.00
  -9   1  -1  494.45   16.10
  10  -1   1   58.09    4.70
 -10  -1  -1   64.09    4.40
  10  -1   1   67.19    4.10
 -10  -1  -1   68.89    4.80
  10  -1   1   71.59    4.60
  10  -1   1   64.79    4.60
 -10  -1  -1   56.69    4.40
 -10  -1  -1   70.79    4.90
  10   1   1   62.09    4.70
  10   1   1   64.79    4.00
 -10   1  -1   58.89    5.20
  10   1   1   74.19    4.50
 -10   1  -1   65.39    4.70
 -10   1  -1   65.79    3.90
 -10   1  -1   64.79    4.90
 -11  -1  -1    9.90    1.90
 -11  -1  -1   10.70    2.70
  11  -1   1    4.20    2.30
  11  -1   1   10.00    2.10
 -11  -1  -1   10.90    2.40
  11  -1   1    8.90    2.70
  11  -1   1    6.60    2.10
 -11  -1  -1   10.30    2.70
 -11   1  -1    9.30    2.60
 -11   1  -1    5.60    2.50
  11   1   1    9.10    2.60
  11   1   1   15.90    3.60
  11   1   1    6.10    2.30
 -11   1  -1   12.20    2.10
 -11   1  -1    8.80    2.60
  11   1   1    6.90    1.90
  12  -1   1  223.48    9.50
 -12  -1  -1  229.78    9.80
 -12  -1  -1  200.28    7.90
 -12  -1  -1  219.48    9.50
 -12  -1  -1  199.48    9.10
  12  -1   1  210.58    8.70
  12  -1   1  192.68    9.00
  12  -1   1  215.48    9.00
 -12   1  -1  203.18    9.70
 -12   1  -1  232.38    9.70
  12   1   1  206.98    9.10
  12   1   1  222.68    9.00
  12   1   1  217.38    9.50
  12   1   1  205.28    8.60
 -12   1  -1  208.68    8.50
  13  -1   1   16.00    3.40
 -13  -1  -1   18.80    3.20
 -13  -1  -1   16.70    2.70
  13  -1   1   15.60    3.40
  13  -1   1   18.10    3.40
  13  -1   1   16.10    3.40
 -13  -1  -1   25.90    3.70
 -13  -1  -1   21.90    3.60
  13   1   1   19.80    2.90
  13   1   1   22.50    3.40
  13   1   1   19.40    3.50
  13   1   1   20.70    3.00
 -13   1  -1   19.90    2.60
 -13   1  -1   23.50    3.70
 -13   1  -1   25.10    3.90
  14  -1   1   82.59    5.50
 -14  -1  -1   87.89    6.70
 -14  -1  -1   92.69    6.80
  14  -1   1   96.39    6.70
  14  -1   1   82.39    6.30
 -14  -1  -1   86.39    5.90
 -14  -1  -1   80.69    4.60
 -14   1  -1   87.39    6.70
  14   1   1   89.89    5.80
  14   1   1  100.09    6.60
  14   1   1   87.29    5.50
 -14   1  -1   87.09    4.90
 -14   1  -1   87.09   10.70
  15  -1   1    4.90    3.30
 -15  -1  -1    1.70    2.50
 -15  -1  -1    2.20    3.10
  15  -1   1    0.00    2.70
 -15   1  -1   -2.90    2.90
  15   1   1    5.20    2.80
 -15   1  -1    0.60    2.50
  15   1   1   -0.80    2.60
  16  -1   1   -1.00    3.00
 -16  -1  -1    8.80    3.40
 -16  -1  -1    5.30    3.70
  16  -1   1    3.40    3.40
  16   1   1    4.30    3.20
  16   1   1   10.70    3.50
 -16   1  -1    3.40    3.60
 -16   1  -1   11.30    3.40
 -17  -1  -1   53.29    6.00
 -17  -1  -1   45.70    7.80
  17  -1   1   39.10    5.00
  17   1   1   33.10    4.60
 -17   1  -1   33.90    5.10
 -17  -2   1    0.00    3.30
  17  -2  -1    2.00    3.10
 -17  -2   1   -1.00    2.20
  17  -2  -1    0.10    3.40
  17   2  -1    1.00    2.80
  17   2  -1   -5.00    2.70
 -17   2   1    6.30    3.60
 -17   2   1    2.50    3.20
  16  -2  -1    5.30    3.50
 -16  -2   1    6.20    3.30
  16  -2  -1    1.60    2.80
 -16  -2   1   -0.10    2.50
  16   2  -1    2.80    3.10
  16   2  -1    1.20    2.80
 -16   2   1   -2.70    2.40
 -16   2   1    0.10    3.00
 -15  -2   1    1.80    2.80
 -15  -2   1   -2.40    1.80
 -15  -2   1   -1.00    2.20
  15  -2  -1    3.10    3.00
  15  -2  -1   -2.10    2.40
 -15   2   1   -1.70    2.20
  15   2  -1   -1.60    2.60
 -15   2   1   -1.60    2.60
  15   2  -1   -1.40    2.00
  15   2  -1   -2.40    2.20
 -14  -2   1    1.90    2.90
 -14  -2   1    8.10    2.50
 -14  -2   1    0.70    1.90
  14  -2  -1   -0.90    1.80
  14  -2  -1   -1.10    2.40
  14  -2  -1    0.80    2.00
  14   2  -1   -0.60    2.60
 -14   2   1    2.70    2.70
  14   2  -1    1.40    1.70
 -14   2   1   -0.50    1.40
 -14   2   1    2.80    3.00
 -14   2   1    1.00    2.10
  14   2  -1    4.00    2.30
  13  -2  -1    3.90    2.80
 -13  -2   1    4.30    2.60
  13  -2  -1    0.80    1.70
  13  -2  -1    1.80    2.40
 -13  -2   1    0.90    1.80
  13  -2  -1    0.50    1.80
 -13  -2   1    2.20    2.10
  13   2  -1   -0.10    2.30
  13   2  -1    4.20    1.60
 -13   2   1    1.60    2.50
 -13   2   1    1.90    2.50
 -13   2   1   -0.30    1.70
  13   2  -1    2.10    2.10
 -13   2   1    1.90    1.50
 -12  -2   1    2.20    1.80
 -12  -2   1    1.70    1.10
  12  -2  -1    1.90    2.30
  12  -2  -1   -1.50    2.10
  12  -2  -1    4.00    1.90
  12  -2  -1    2.70    1.80
 -12  -2   1    1.40    2.40
 -12  -2   1   -1.20    1.60
 -12   2   1   -0.80    2.10
 -12   2   1    3.10    2.50
  12   2  -1    5.00    1.60
 -12   2   1    1.40    1.50
  12   2  -1   -0.90    2.20
 -12   2   1    1.40    1.80
  12   2  -1    1.30    1.90
  11  -2  -1    2.70    1.80
  11  -2  -1    4.90    2.20
 -11  -2   1    7.10    2.10
 -11  -2   1    4.70    1.30
  11  -2  -1   -0.40    2.60
 -11  -2   1    2.10    2.10
 -11  -2   1    5.00    2.00
  11  -2  -1    6.40    2.50
 -11   2   1    4.40    1.60
 -11   2   1    1.70    2.30
  11   2  -1    3.30    1.60
 -11   2   1    3.90    2.30
  11   2  -1    4.40    2.00
 -11   2   1    2.10    1.70
  11   2  -1    5.90    2.30
 -10  -2   1    8.20    1.90
 -10  -2   1    8.30    1.30
 -10  -2   1   12.30    2.40
  10  -2  -1    8.40    2.40
  10  -2  -1    4.90    1.90
  10  -2  -1    7.50    2.10
 -10  -2   1    9.20    2.30
 -10   2   1    8.80    2.50
  10   2  -1   11.50    2.00
 -10   2   1    6.90    2.10
 -10   2   1    9.60    2.40
  10   2  -1   10.30    2.10
  10   2  -1    7.50    2.20
  10   2  -1   10.50    1.60
 -10   2   1   11.40    2.10
  -9  -2   1  150.18    6.60
   9  -2  -1  167.28    6.70
  -9  -2   1  168.48    6.90
   9  -2  -1  161.58    7.40
  -9  -2   1  154.48    7.50
  -9   2   1  149.09    7.00
  -9   2   1  168.38    7.10
   9   2  -1  162.18    6.60
  -9   2   1  164.18    6.20
   9   2  -1  165.68    6.40
  -9   2   1  164.78    7.30
   9   2  -1  173.98    6.30
   9   2  -1  169.48    7.70
  -8  -2   1    3.50    1.40
  -8  -2   1   -0.20    1.50
   8  -2  -1    2.40    1.70
   8  -2  -1    0.70    1.30
  -8  -2   1    1.10    0.90
  -8  -2   1    2.30    1.50
   8  -2  -1    1.20    1.60
  -8   2   1    1.50    1.40
  -8   2   1    1.60    1.70
   8   2  -1    2.90    1.30
   8   2  -1    0.10    1.50
  -8   2   1    0.80    1.20
   8   2  -1    3.80    1.20
   8   2  -1    1.90    1.30
  -8   2   1    2.70    1.80
  -7  -2   1   37.70    2.90
  -7  -2   1   33.70    2.70
   7  -2  -1   32.00    2.90
  -7  -2   1   32.70    1.90
   7  -2  -1   38.10    3.00
   7  -2  -1   33.70    2.60
  -7  -2   1   34.00    3.00
   7  -2  -1   34.20    3.00
  -7  -2   1   37.30    2.00
  -7  -2   1   33.50    2.70
   7  -2  -1   36.80    2.90
  -7   2   1   36.50    2.70
   7   2  -1   34.10    2.50
  -7   2   1   35.00    2.40
   7   2  -1   37.10    2.60
   7   2  -1   34.90    2.30
   7   2  -1   32.40    2.90
  -7   2   1   37.90    3.20
  -7   2   1   35.70    2.50
  -7   2   1   32.60    2.90
  -7   2   1   34.30    3.30
   7   2  -1   33.60    2.70
   7   2  -1   37.80    2.60
  -6  -2   1   56.49    3.20
   6  -2  -1   59.29    3.30
  -6  -2   1   57.79    3.10
   6  -2  -1   53.69    3.80
   6  -2  -1   59.39    3.20
  -6  -2   1   47.60    2.90
  -6  -2   1   54.09    2.30
  -6  -2   1   53.69    3.20
  -6  -2   1   55.39    3.00
   6  -2  -1   57.99    3.10
   6  -2  -1   57.19    3.30
  -6   2   1   55.19    3.40
   6   2  -1   55.29    3.10
   6   2  -1   54.79    2.90
  -6   2   1   56.59    2.90
   6   2  -1   57.59    2.80
   6   2  -1   57.59    2.80
  -6   2   1   53.09    3.20
  -6   2   1   58.49    3.00
  -6   2   1   56.39    3.40
   6   2  -1   58.49    3.00
   6   2  -1   56.49    3.40
  -6   2   1   57.59    3.60
   5  -2  -1   -0.80    0.90
  -5  -2   1    0.00    0.70
  -5  -2   1   -0.30    1.10
  -5  -2   1    0.20    1.10
   5  -2  -1    1.10    1.10
  -5  -2   1    0.60    1.00
   5  -2  -1    0.00    1.20
   5  -2  -1    0.90    1.20
   5  -2  -1    0.60    1.30
  -5  -2   1    0.50    1.10
  -5  -2   1    0.30    0.70
   5  -2  -1   -0.60    1.10
   5   2  -1   -0.50    0.90
   5   2  -1   -0.80    1.10
  -5   2   1    0.10    1.20
  -5   2   1    0.40    1.20
  -5   2   1   -0.10    1.30
   5   2  -1   -0.80    1.00
  -5   2   1    0.40    1.30
   5   2  -1    1.40    1.10
   5   2  -1   -0.30    1.30
  -5   2   1   -0.40    1.10
  -5   2   1   -1.00    1.00
   5   2  -1   -0.80    0.90
  -4  -2   1   14.70    1.00
   4  -2  -1   14.80    1.60
   4  -2  -1   13.60    1.60
  -4  -2   1   13.90    1.70
   4  -2  -1   16.60    1.60
  -4  -2   1   12.40    1.60
   4  -2  -1   16.60    1.80
  -4  -2   1   17.20    1.60
  -4  -2   1   14.10    1.00
  -4   2   1   16.70    1.80
  -4   2   1   14.60    1.70
  -4   2   1   18.00    1.60
   4   2  -1   15.00    1.60
   4   2  -1   13.10    1.30
   4   2  -1   17.00    1.60
  -4   2   1   14.00    1.80
  -4   2   1   15.10    1.60
   4   2  -1   13.90    1.80
   4   2  -1   16.00    1.40
  -3  -2   1   14.00    1.40
   3  -2  -1   17.70    1.80
  -3  -2   1   16.10    1.70
   3  -2  -1   16.00    1.60
   3  -2  -1   13.80    1.40
   3  -2  -1   14.60    1.60
   3  -2  -1   13.00    1.70
   3  -2  -1   14.30    1.40
  -3  -2   1   15.80    1.30
  -3   2   1   14.90    1.60
  -3   2   1   17.80    2.00
  -3   2   1   13.80    1.70
  -3   2   1   16.80    1.70
   3   2  -1   16.90    1.70
   3   2  -1   15.70    1.20
   3   2  -1   17.30    1.60
  -3   2   1   15.50    1.70
   3   2  -1   16.30    1.30
  -3   2   1   14.70    1.70
   3   2  -1   14.70    1.10
  -2  -2   1   71.49    2.60
   2  -2  -1   75.59    2.90
  -2  -2   1   72.59    2.50
   2  -2  -1   75.69    2.90
  -2  -2   1   72.09    2.70
   2  -2  -1   70.09    2.80
   2  -2  -1   75.69    2.80
   2  -2  -1   80.79    3.10
  -2  -2   1   74.39    2.90
   2   2  -1   73.99    2.50
  -2   2   1   73.09    2.80
   2   2  -1   74.39    2.50
  -2   2   1   74.09    2.80
  -2   2   1   74.09    2.80
  -2   2   1   74.39    2.80
   2   2  -1   74.29    2.90
  -2   2   1   71.79    3.10
  -2   2   1   75.49    2.90
  -1  -2   1    0.70    0.50
   1  -2  -1    0.80    0.60
   1  -2  -1   -0.70    0.50
   1  -2  -1    0.00    0.60
  -1  -2   1    0.30    0.70
  -1   2   1    1.70    0.50
   1   2  -1    0.80    0.70
  -1   2   1    1.10    1.00
  -1   2   1    1.20    0.80
   1   2  -1    0.10    0.40
   1   2  -1    0.80    0.50
   1   2  -1    0.10    0.40
   1   2  -1   -0.10    0.30
   1   2  -1    0.70    0.60
  -1   2   1    0.80    0.50
   0  -2  -1   -0.10    0.40
   0  -2  -1   -1.80    1.00
   0  -2  -1    3.10    0.70
   0   2   1    1.00    0.60
   0   2   1    2.00    0.40
   0   2  -1    0.00    0.40
   0   2   1    0.30    0.50
   1  -2   1    7.40    0.90
   1  -2   1    7.10    1.00
   1  -2   1    9.90    1.10
  -1  -2  -1    9.50    1.00
  -1  -2  -1    7.70    1.40
  -1  -2  -1    9.00    1.00
  -1  -2  -1   11.50    1.00
  -1   2  -1    9.80    1.10
  -1   2  -1    6.40    1.70
  -1   2  -1   10.70    1.20
  -1   2  -1   10.20    1.20
   1   2   1    8.70    1.00
   1   2   1    6.40    0.90
  -1   2  -1    8.00    1.00
   1   2   1    8.40    1.60
   1   2   1    9.00    1.00
  -2  -2  -1  252.87    8.10
  -2  -2  -1  259.27    7.90
   2  -2   1  249.58    8.30
   2  -2   1  255.57    8.00
  -2  -2  -1  253.67    7.90
   2  -2   1  257.97    8.00
  -2  -2  -1  255.47    8.00
   2  -2   1  250.87    8.10
  -2  -2  -1  261.07    7.90
  -2  -2  -1  256.87    8.10
   2  -2   1  252.07    8.00
  -2   2  -1  246.98    8.00
  -2   2  -1  255.37    8.00
   2   2   1  251.77    7.90
   2   2   1  257.77    7.90
   2   2   1  234.08    8.10
   2   2   1  244.68    8.10
  -2   2  -1  263.17    8.00
   2   2   1  256.37    8.00
  -2   2  -1  256.27    8.30
  -2   2  -1  264.27    8.70
  -3  -2  -1  387.16   11.70
  -3  -2  -1  382.16   11.90
  -3  -2  -1  386.66   11.60
  -3  -2  -1  382.16   11.80
   3  -2   1  373.36   12.10
  -3  -2  -1  378.06   12.40
  -3  -2  -1  374.86   11.50
   3  -2   1  378.86   11.80
   3  -2   1  384.76   11.80
   3  -2   1  390.56   11.90
   3  -2   1  377.46   12.10
   3  -2   1  388.76   11.80
  -3   2  -1  385.66   11.90
  -3   2  -1  378.36   12.10
   3   2   1  383.46   11.70
   3   2   1  379.66   11.90
   3   2   1  342.97   12.00
  -3   2  -1  381.86   11.80
   3   2   1  380.06   11.80
   3   2   1  376.76   11.60
  -3   2  -1  382.56   11.70
  -3   2  -1  387.06   11.80
  -4  -2  -1  486.45   14.80
  -4  -2  -1  475.35   15.00
   4  -2   1  479.95   14.90
   4  -2   1  485.55   14.80
   4  -2   1  479.75   15.10
   4  -2   1  479.55   14.80
   4  -2   1  480.75   15.20
   4  -2   1  460.15   14.80
  -4  -2  -1  474.75   14.50
  -4  -2  -1  485.75   14.50
  -4  -2  -1  499.15   14.80
  -4  -2  -1  483.75   15.00
  -4   2  -1  476.05   14.80
   4   2   1  488.65   14.90
   4   2   1  456.55   14.90
   4   2   1  478.65   14.60
  -4   2  -1  493.55   14.80
   4   2   1  478.65   15.00
  -4   2  -1  482.65   14.90
   4   2   1  461.55   15.10
  -4   2  -1  461.55   15.60
  -4   2  -1  483.75   15.90
  -4   2  -1  487.45   14.70
  -5  -2  -1   14.00    1.90
   5  -2   1   12.90    1.70
  -5  -2  -1   12.70    1.50
   5  -2   1   12.60    1.80
   5  -2   1   11.60    1.80
  -5  -2  -1   15.10    1.80
   5  -2   1   13.70    2.10
  -5  -2  -1   13.50    1.50
   5  -2   1   12.20    1.80
  -5  -2  -1   13.10    1.80
  -5  -2  -1   12.80    1.80
   5  -2   1   10.20    1.70
  -5   2  -1   10.30    1.80
   5   2   1   15.40    2.00
   5   2   1   12.50    1.60
  -5   2  -1   15.60    2.00
  -5   2  -1   12.30    1.90
   5   2   1   13.40    1.80
  -5   2  -1   12.60    1.80
   5   2   1   13.10    1.70
  -5   2  -1   12.40    1.70
   5   2   1   14.00    1.70
  -5   2  -1   15.10    1.80
  -6  -2  -1   75.49    3.50
  -6  -2  -1   79.99    4.10
   6  -2   1   80.99    4.20
   6  -2   1   73.09    4.10
   6  -2   1   76.09    4.30
  -6  -2  -1   70.69    3.80
  -6  -2  -1   72.69    4.00
   6  -2   1   78.19    3.90
   6  -2   1   83.19    3.90
  -6  -2  -1   78.69    3.50
  -6  -2  -1   80.09    4.10
   6  -2   1   74.89    3.80
  -6   2  -1   78.59    3.80
   6   2   1   76.69    3.80
  -6   2  -1   78.19    4.10
  -6   2  -1   78.89    3.90
  -6   2  -1   80.59    4.50
   6   2   1   74.79    3.80
   6   2   1   75.89    3.60
  -6   2  -1   80.89    4.30
   6   2   1   84.19    4.10
  -6   2  -1   77.69    4.10
   6   2   1   80.39    4.00
   7  -2   1   -1.50    1.60
  -7  -2  -1   -0.30    1.30
  -7  -2  -1    0.40    1.40
  -7  -2  -1   -1.50    1.10
   7  -2   1   -0.80    1.30
   7  -2   1   -1.60    1.30
  -7  -2  -1    2.90    1.70
   7  -2   1   -0.10    1.30
   7  -2   1    0.60    1.60
   7   2   1    1.60    1.30
  -7   2  -1    0.80    1.30
   7   2   1    0.70    1.40
  -7   2  -1    0.60    1.40
  -7   2  -1    0.40    1.30
   7   2   1    1.90    1.30
  -7   2  -1   -0.80    1.60
  -7   2  -1   -0.30    1.80
   7   2   1   -0.80    1.20
   7   2   1    0.50    1.60
  -8  -2  -1   -0.90    1.00
  -8  -2  -1    0.40    1.70
   8  -2   1    2.20    1.80
   8  -2   1    1.00    1.70
   8  -2   1   -1.60    1.30
   8  -2   1   -0.10    1.50
  -8  -2  -1    0.90    1.40
  -8  -2  -1    2.60    1.70
  -8   2  -1   -0.60    1.30
  -8   2  -1    1.60    1.80
  -8   2  -1   -0.70    1.30
  -8   2  -1    0.00    1.70
   8   2   1    0.30    1.30
   8   2   1   -1.00    1.60
   8   2   1    2.30    1.60
   9  -2   1    9.70    2.10
  -9  -2  -1   11.10    2.30
  -9  -2  -1   14.90    2.20
   9  -2   1   14.60    2.70
   9  -2   1   12.70    2.40
   9  -2   1   14.40    2.10
  -9  -2  -1   17.00    2.60
   9   2   1    9.00    2.10
  -9   2  -1   12.20    2.40
  -9   2  -1   15.20    2.50
   9   2   1   11.70    2.30
   9   2   1   11.70    2.10
  -9   2  -1   11.40    2.10
   9   2   1   12.40    1.90
  -9   2  -1   10.90    2.40
 -10  -2  -1   14.10    2.80
 -10  -2  -1   11.10    2.10
  10  -2   1    5.20    2.10
 -10  -2  -1   11.80    2.60
  10  -2   1    7.30    2.00
  10  -2   1   14.20    2.60
  10  -2   1   12.50    2.80
 -10  -2  -1    9.90    1.70
  10   2   1    9.70    2.30
  10   2   1   10.70    2.10
 -10   2  -1   11.00    2.20
  10   2   1    7.40    2.40
 -10   2  -1   14.70    2.90
 -10   2  -1   14.30    2.80
 -10   2  -1   11.60    2.10
  11  -2   1   -4.50    2.10
 -11  -2  -1    0.40    1.40
 -11  -2  -1    0.20    2.00
 -11  -2  -1    3.80    2.40
  11  -2   1   -1.90    2.10
 -11  -2  -1   -0.50    1.60
  11  -2   1    0.20    1.80
 -11   2  -1   -0.40    2.30
 -11   2  -1   -3.00    1.40
 -11   2  -1    0.00    2.10
  11   2   1    1.80    1.70
  11   2   1   -0.40    2.00
  11   2   1    1.20    1.60
  11   2   1    0.50    2.30
 -11   2  -1   -0.50    1.60
  12  -2   1   26.80    3.10
  12  -2   1   31.90    3.70
  12  -2   1   26.20    3.30
 -12  -2  -1   30.50    3.90
 -12  -2  -1   30.10    4.00
  12  -2   1   30.60    3.90
 -12  -2  -1   29.90    3.50
 -12  -2  -1   28.10    2.80
 -12   2  -1   33.20    3.30
  12   2   1   32.90    3.90
 -12   2  -1   27.50    3.90
  12   2   1   30.40    3.50
 -12   2  -1   28.20    3.70
 -12   2  -1   22.70    3.70
  12   2   1   31.90    3.40
  12   2   1   29.10    3.60
 -13  -2  -1    2.90    2.40
 -13  -2  -1    0.50    1.40
  13  -2   1   -0.80    1.90
 -13  -2  -1    1.70    2.00
  13  -2   1    2.00    2.50
  13  -2   1   -1.80    1.80
  13  -2   1    3.30    2.80
 -13  -2  -1    3.20    2.80
  13   2   1   -0.40    2.70
  13   2   1    3.30    2.40
 -13   2  -1    2.40    3.50
 -13   2  -1    2.30    2.00
  13   2   1    1.10    1.90
  13   2   1    2.00    2.90
 -13   2  -1    2.10    2.70
 -13   2  -1    2.50    2.10
  14  -2   1    3.50    2.00
 -14  -2  -1    1.30    1.80
  14  -2   1    6.50    3.20
  14  -2   1    0.90    2.60
 -14  -2  -1    0.70    2.20
 -14  -2  -1    0.90    2.80
  14  -2   1    3.20    2.30
  14   2   1    1.40    1.80
  14   2   1   -0.60    2.00
 -14   2  -1    0.90    1.90
  14   2   1    5.00    2.60
 -14   2  -1   -0.10    1.80
  14   2   1    0.90    2.80
 -14   2  -1    3.50    3.10
 -14   2  -1    3.00    3.00
  15  -2   1   -0.40    2.70
 -15  -2  -1    0.80    2.90
  15  -2   1    3.80    3.10
 -15  -2  -1    1.00    2.30
  15   2   1   -0.10    2.70
 -15   2  -1   -0.60    2.60
 -15   2  -1   -1.90    2.90
  15   2   1    2.00    2.80
 -16  -2  -1   -8.70    2.70
 -16  -2  -1   -1.50    2.50
  16  -2   1    2.60    3.00
  16  -2   1   -3.00    3.30
 -16   2  -1   -1.40    2.60
 -16   2  -1   -1.30    3.20
  16   2   1    0.10    3.00
  16   2   1    1.30    2.90
 -17  -2  -1   -4.20    2.40
  17  -2   1    1.30    3.30
 -17  -2  -1    0.10    4.10
  17   2   1    2.10    3.10
 -17   2  -1    2.10    4.50
 -17   2  -1    0.90    3.00
 -17  -3   1  139.29    8.40
 -17  -3   1  131.69    8.60
  17  -3  -1  125.89    8.80
  17  -3  -1  121.59    8.20
 -17   3   1  128.39   10.10
 -17   3   1  124.99    9.00
  17   3  -1  141.29    8.80
  17   3  -1  127.59    7.90
 -16  -3   1   26.50    4.20
  16  -3  -1   22.30    4.20
 -16  -3   1   21.20    4.00
  16  -3  -1   26.20    4.20
  16   3  -1   26.30    4.40
 -16   3   1   15.40    4.00
  16   3  -1   25.40    3.80
 -16   3   1   18.50    4.10
 -15  -3   1   45.90    4.90
  15  -3  -1   50.09    7.50
  15  -3  -1   38.00    4.80
  15  -3  -1   44.90    5.10
 -15  -3   1   47.40    5.00
 -15  -3   1   53.39    8.70
  15   3  -1   46.90    4.90
 -15   3   1   48.90    5.90
  15   3  -1   37.40    5.30
 -15   3   1   40.40    4.80
  15   3  -1   39.30    4.80
 -14  -3   1  271.17   11.50
  14  -3  -1  277.17   12.50
  14  -3  -1  295.87   11.70
 -14  -3   1  296.57   15.60
  14  -3  -1  292.97   14.60
 -14  -3   1  301.77   12.00
  14   3  -1  295.87   11.40
  14   3  -1  302.67   12.30
 -14   3   1  305.47   13.90
  14   3  -1  291.67   11.30
 -14   3   1  286.87   11.40
 -14   3   1  309.17   12.40
 -14   3   1  256.47   11.80
  13  -3  -1    4.20    2.90
 -13  -3   1    0.20    1.80
  13  -3  -1    4.40    2.50
  13  -3  -1    6.10    2.10
 -13  -3   1    3.20    2.10
 -13  -3   1   -0.70    2.30
 -13   3   1    4.30    2.70
 -13   3   1    2.20    1.70
  13   3  -1    1.50    2.60
  13   3  -1   -1.20    2.00
 -13   3   1    5.60    2.20
  13   3  -1    1.20    2.50
 -13   3   1    5.80    2.70
  12  -3  -1  214.38    9.50
  12  -3  -1  219.58    8.80
 -12  -3   1  217.68    9.30
  12  -3  -1  217.08    9.10
 -12  -3   1  221.18    9.30
 -12  -3   1  211.78    9.00
 -12   3   1  209.48    9.20
  12   3  -1  229.98    8.80
 -12   3   1  225.38    9.70
  12   3  -1  227.78    9.50
 -12   3   1  210.68    9.40
  12   3  -1  208.98    8.60
 -12   3   1  215.48    9.90
  11  -3  -1    3.90    2.50
 -11  -3   1    5.40    2.30
  11  -3  -1    8.70    2.60
 -11  -3   1    6.10    1.10
  11  -3  -1    2.50    1.80
 -11  -3   1    5.10    2.10
  11  -3  -1    5.20    2.30
 -11  -3   1   10.90    2.10
  11   3  -1    9.80    2.50
 -11   3   1    4.90    2.30
  11   3  -1    6.50    1.80
 -11   3   1    8.10    2.10
  11   3  -1    7.20    2.10
 -11   3   1    5.80    2.40
 -11   3   1    7.00    1.80
  10  -3  -1  179.58    7.70
  10  -3  -1  164.68    7.10
  10  -3  -1  180.88    7.40
 -10  -3   1  182.38    7.50
 -10  -3   1  172.88    7.30
 -10  -3   1  168.78    7.40
 -10   3   1  184.08    6.90
  10   3  -1  176.28    7.00
 -10   3   1  174.38    7.70
  10   3  -1  176.58    7.10
 -10   3   1  185.38    8.20
 -10   3   1  172.78    7.70
  10   3  -1  175.08    6.80
  10   3  -1  175.48    7.60
   9  -3  -1  209.98    8.00
   9  -3  -1  201.88    7.80
   9  -3  -1  193.68    8.20
  -9  -3   1  211.78    8.10
  -9  -3   1  204.48    7.90
  -9  -3   1  207.58    8.00
  -9  -3   1  199.58    6.60
   9   3  -1  200.38    7.50
   9   3  -1  202.58    8.10
  -9   3   1  217.58    8.70
  -9   3   1  199.38    8.30
   9   3  -1  205.68    7.70
  -9   3   1  204.38    7.60
   9   3  -1  203.28    7.40
  -9   3   1  211.58    8.30
   8  -3  -1   26.50    2.60
   8  -3  -1   24.10    2.50
  -8  -3   1   24.70    2.70
   8  -3  -1   27.10    2.80
   8  -3  -1   26.80    2.90
  -8  -3   1   28.20    2.00
  -8  -3   1   26.50    2.90
  -8  -3   1   26.00    2.60
  -8   3   1   28.50    2.90
   8   3  -1   24.60    2.20
   8   3  -1   25.20    2.70
   8   3  -1   28.50    2.40
   8   3  -1   26.60    2.50
  -8   3   1   23.70    2.90
  -8   3   1   25.70    2.40
  -8   3   1   29.40    3.30
   7  -3  -1 1385.96   41.00
  -7  -3   1 1391.66   41.00
  -7  -3   1 1326.27   40.60
   7  -3  -1 1344.17   41.70
  -7  -3   1 1366.96   40.90
   7  -3  -1 1372.46   41.10
   7  -3  -1 1370.06   41.40
   7  -3  -1 1367.56   41.40
   7  -3  -1 1362.06   41.10
  -7  -3   1 1411.06   41.90
  -7  -3   1 1402.86   41.00
  -7  -3   1 1380.56   40.00
  -7   3   1 1410.36   40.80
  -7   3   1 1365.76   40.80
  -7   3   1 1346.97   41.00
   7   3  -1 1406.76   41.20
   7   3  -1 1394.86   40.50
  -7   3   1 1374.76   41.40
   7   3  -1 1387.36   40.80
   7   3  -1 1394.66   40.50
  -7   3   1 1363.76   41.10
  -7   3   1 1395.46   41.60
   7   3  -1 1373.26   40.90
  -6  -3   1  598.14   18.40
  -6  -3   1  620.54   18.40
  -6  -3   1  594.44   18.60
   6  -3  -1  551.94   19.50
   6  -3  -1  587.34   18.50
  -6  -3   1  606.84   17.50
  -6  -3   1  603.94   18.40
  -6  -3   1  628.44   17.70
   6  -3  -1  602.44   18.50
   6  -3  -1  595.44   18.90
   6  -3  -1  597.54   18.50
   6   3  -1  585.14   18.20
  -6   3   1  591.24   18.30
  -6   3   1  609.24   18.40
   6   3  -1  585.44   18.60
  -6   3   1  588.04   18.60
   6   3  -1  607.74   18.00
  -6   3   1  609.04   19.00
   6   3  -1  593.94   18.20
   6   3  -1  601.64   18.40
   6   3  -1  604.24   18.00
  -6   3   1  573.54   18.80
  -5  -3   1   50.19    2.80
  -5  -3   1   54.19    2.00
   5  -3  -1   58.99    3.40
   5  -3  -1   60.49    3.30
  -5  -3   1   57.59    3.10
  -5  -3   1   55.99    2.80
   5  -3  -1   57.59    3.10
  -5  -3   1   54.09    2.80
  -5  -3   1   56.19    2.00
   5  -3  -1   53.19    3.40
   5  -3  -1   55.49    3.00
  -5   3   1   56.09    3.50
   5   3  -1   54.99    3.10
   5   3  -1   53.79    2.70
  -5   3   1   58.49    3.40
  -5   3   1   55.79    3.20
   5   3  -1   55.69    2.70
  -5   3   1   51.79    2.90
  -5   3   1   53.89    3.00
  -5   3   1   56.89    2.90
   5   3  -1   50.49    2.80
   5   3  -1   52.89    2.40
   5   3  -1   54.39    2.50
   4  -3  -1 1160.98   33.20
   4  -3  -1 1057.79   33.10
   4  -3  -1 1094.79   32.70
  -4  -3   1 1100.99   32.80
  -4  -3   1 1108.69   32.50
  -4  -3   1 1125.89   32.60
   4  -3  -1 1119.09   32.70
  -4  -3   1 1098.09   32.50
   4  -3  -1 1135.09   33.10
  -4   3   1 1119.69   33.10
   4   3  -1 1102.49   32.20
  -4   3   1 1113.49   32.80
  -4   3   1 1078.49   32.70
  -4   3   1 1121.09   33.40
  -4   3   1 1144.89   32.70
   4   3  -1 1129.69   32.60
   4   3  -1 1097.89   32.80
   4   3  -1 1115.19   32.20
   4   3  -1 1074.99   32.40
   4   3  -1 1095.69   32.40
  -4   3   1 1094.89   33.10
  -3  -3   1   10.10    1.40
   3  -3  -1   11.50    1.50
  -3  -3   1   10.90    1.10
   3  -3  -1   11.70    1.70
  -3  -3   1   12.90    1.20
   3  -3  -1    9.60    1.60
   3  -3  -1   10.10    1.60
  -3  -3   1   12.90    1.20
   3  -3  -1   11.50    1.40
   3  -3  -1   11.50    1.40
  -3  -3   1   11.50    1.10
  -3   3   1    8.20    1.30
   3   3  -1   11.60    1.10
   3   3  -1    9.80    1.10
   3   3  -1    9.80    1.10
   3   3  -1   11.20    1.40
  -3   3   1   10.40    1.40
  -3   3   1   11.90    1.40
   3   3  -1   12.30    1.20
  -3   3   1   11.80    1.80
   3   3  -1   12.80    1.30
  -3   3   1    8.10    1.40
   2  -3  -1    9.50    1.30
  -2  -3   1   10.10    1.00
   2  -3  -1   11.10    1.20
  -2  -3   1   11.40    1.10
  -2  -3   1   11.00    1.30
  -2  -3   1   10.90    1.30
   2  -3  -1   10.40    1.50
   2  -3  -1   10.10    1.40
   2  -3  -1    8.30    1.10
   2   3  -1    9.80    1.00
  -2   3   1   10.10    1.20
  -2   3   1    9.20    1.10
   2   3  -1    9.90    1.30
  -2   3   1    9.60    1.40
  -2   3   1   11.70    1.30
   2   3  -1    8.80    1.00
   2   3  -1   10.40    1.00
  -2   3   1    9.80    1.30
   2   3  -1   10.80    1.00
   2   3  -1    9.50    1.20
  -2   3   1   16.60    2.40
  -2   3   1   11.60    1.10
  -1  -3   1   55.59    2.30
   1  -3  -1   51.79    2.50
   1  -3  -1   49.99    2.10
  -1  -3   1   53.09    1.90
   1  -3  -1   52.79    2.30
  -1  -3   1   54.09    2.00
   1  -3  -1   52.79    2.80
  -1  -3   1   55.09    2.50
  -1  -3   1   55.09    2.00
   1  -3  -1   56.09    2.60
  -1  -3   1   55.39    2.50
  -1  -3   1   55.79    2.40
  -1   3   1   54.89    2.10
  -1   3   1   52.49    2.70
   1   3  -1   61.09    1.90
   1   3  -1   60.99    2.00
   1   3  -1   56.59    2.10
   1   3  -1   54.79    2.30
   1   3  -1   55.29    2.40
  -1   3   1   52.69    2.30
   1   3  -1   53.39    2.20
  -1   3   1   55.89    2.50
  -1   3   1   53.89    2.30
   0  -3  -1    5.90    1.10
   0  -3   1    6.40    0.80
   0  -3   1    7.60    0.90
   0  -3  -1    8.80    1.00
   0  -3  -1    6.80    0.90
   0  -3   1    7.60    1.10
   0  -3   1    6.90    0.90
   0  -3  -1    6.70    0.60
   0  -3   1    9.50    1.20
   0  -3  -1    8.90    1.20
   0  -3   1    6.00    1.00
   0  -3  -1    8.30    1.00
   0   3   1    9.10    0.80
   0   3   1    8.90    1.10
   0   3   1    8.00    1.10
   0   3   1    5.00    0.90
   0   3  -1    8.90    1.00
   0   3   1    6.70    1.10
   0   3  -1    9.00    1.10
   0   3  -1    7.20    1.10
   0   3   1    9.90    1.60
  -1  -3  -1  680.33   20.50
   1  -3   1  686.13   20.60
  -1  -3  -1  683.63   20.30
  -1  -3  -1  710.93   20.00
  -1  -3  -1  688.23   20.30
  -1  -3  -1  681.13   20.30
   1  -3   1  684.13   20.30
   1  -3   1  704.33   20.60
   1  -3   1  693.53   20.30
   1  -3   1  703.53   20.50
  -1   3  -1  691.83   20.40
  -1   3  -1  700.83   20.60
  -1   3  -1  694.33   20.30
  -1   3  -1  672.43   20.50
   1   3   1  690.13   20.30
   1   3   1  681.73   20.50
  -1   3  -1  695.33   20.30
   1   3   1  691.13   20.00
  -1   3  -1  675.43   20.20
   1   3   1  693.23   20.30
   1   3   1  673.63   20.30
   2  -3   1  444.66   13.20
  -2  -3  -1  444.36   13.00
   2  -3   1  422.76   13.20
   2  -3   1  409.36   13.00
   2  -3   1  428.36   13.50
  -2  -3  -1  424.06   13.30
  -2  -3  -1  431.56   13.00
  -2  -3  -1  444.86   12.90
  -2  -3  -1  430.26   13.10
   2  -3   1  430.96   13.50
  -2  -3  -1  430.46   13.30
  -2   3  -1  426.96   13.10
  -2   3  -1  433.16   13.20
  -2   3  -1  437.86   13.40
   2   3   1  438.36   12.90
   2   3   1  432.66   13.30
   2   3   1  422.66   13.30
   2   3   1  432.16   13.20
  -2   3  -1  437.66   13.20
  -2   3  -1  436.16   13.40
  -3  -3  -1   89.79    4.00
   3  -3   1   94.39    4.30
  -3  -3  -1   97.99    4.00
   3  -3   1   91.59    4.00
   3  -3   1   95.89    4.00
  -3  -3  -1   96.69    3.70
   3  -3   1   95.79    3.90
  -3  -3  -1  101.89    3.80
  -3  -3  -1  101.29    4.10
   3  -3   1  100.79    4.10
   3   3   1   95.09    3.90
  -3   3  -1  100.09    4.40
  -3   3  -1  100.29    4.30
   3   3   1   98.49    4.00
   3   3   1  100.09    3.70
  -3   3  -1   96.49    3.90
  -3   3  -1   94.69    4.00
   3   3   1   99.69    3.80
  -3   3  -1   94.49    4.00
  -4  -3  -1   17.00    1.80
   4  -3   1   14.60    1.70
  -4  -3  -1   16.70    2.10
  -4  -3  -1   16.50    1.70
   4  -3   1   13.80    1.90
  -4  -3  -1   16.20    1.80
  -4  -3  -1   16.70    1.70
   4  -3   1   12.80    1.60
   4  -3   1   15.10    2.00
   4  -3   1   13.00    1.80
   4  -3   1   10.70    1.90
  -4  -3  -1   13.70    1.60
   4   3   1   14.80    1.70
   4   3   1   15.60    1.60
  -4   3  -1   13.80    1.70
  -4   3  -1   11.40    1.80
  -4   3  -1   12.00    1.60
  -4   3  -1   12.00    1.70
   4   3   1   16.10    1.80
   4   3   1   16.00    1.90
   5  -3   1   31.10    2.60
  -5  -3  -1   23.80    2.00
   5  -3   1   27.30    2.80
   5  -3   1   24.90    2.70
  -5  -3  -1   23.90    2.50
   5  -3   1   31.10    3.00
   5  -3   1   28.50    2.50
  -5  -3  -1   27.60    2.50
   5  -3   1   23.80    2.50
  -5  -3  -1   27.50    2.60
   5   3   1   24.00    2.30
  -5   3  -1   29.90    2.50
   5   3   1   32.70    2.40
   5   3   1   29.90    2.60
   5   3   1   27.70    2.50
  -5   3  -1   30.70    2.60
  -5   3  -1   24.90    3.00
  -5   3  -1   29.70    2.80
  -6  -3  -1  133.89    5.40
  -6  -3  -1  137.99    5.60
  -6  -3  -1  132.39    4.90
  -6  -3  -1  136.39    5.50
   6  -3   1  128.59    5.50
  -6  -3  -1  128.79    4.90
  -6  -3  -1  126.89    5.60
   6  -3   1  131.29    5.70
   6  -3   1  132.89    5.40
   6  -3   1  137.89    5.90
   6  -3   1  132.79    6.00
   6  -3   1  130.29    5.40
  -6   3  -1  135.59    5.40
  -6   3  -1  140.49    6.10
  -6   3  -1  134.19    5.70
   6   3   1  133.59    5.60
  -6   3  -1  139.39    5.90
   6   3   1  125.69    6.10
  -6   3  -1  133.79    5.40
   6   3   1  123.79    5.40
  -6   3  -1  123.29    5.60
   6   3   1  135.09    5.30
  -7  -3  -1   18.80    1.80
  -7  -3  -1   14.50    2.20
   7  -3   1   15.30    2.00
   7  -3   1   18.00    2.40
  -7  -3  -1   18.20    2.30
  -7  -3  -1   19.40    2.30
   7   3   1   11.50    1.80
  -7   3  -1   19.70    2.40
   7   3   1   18.50    2.30
  -7   3  -1   16.90    2.00
   7   3   1   17.50    2.30
   7   3   1   16.30    2.00
  -7   3  -1   17.00    2.10
  -7   3  -1   26.20    3.30
   7   3   1   18.00    2.10
  -7   3  -1   14.10    2.10
  -8  -3  -1   46.50    3.70
   8  -3   1   49.70    3.60
  -8  -3  -1   49.90    3.70
   8  -3   1   46.10    4.00
   8  -3   1   47.50    3.30
   8  -3   1   51.59    4.00
  -8  -3  -1   52.39    3.60
  -8  -3  -1   52.19    3.70
   8   3   1   45.10    5.10
  -8   3  -1   51.19    3.40
  -8   3  -1   54.09    3.90
   8   3   1   49.50    3.40
   8   3   1   51.09    3.50
  -8   3  -1   49.00    4.40
  -8   3  -1   55.79    4.30
   8   3   1   49.30    3.20
  -9  -3  -1  371.16   12.80
   9  -3   1  353.46   13.20
  -9  -3  -1  358.06   11.80
   9  -3   1  355.36   12.80
   9  -3   1  378.56   12.80
   9  -3   1  372.46   13.00
  -9  -3  -1  367.86   13.00
  -9  -3  -1  366.66   12.90
  -9   3  -1  368.36   13.40
  -9   3  -1  367.16   13.00
   9   3   1  375.76   13.00
   9   3   1  355.66   12.40
   9   3   1  364.26   12.30
  -9   3  -1  357.26   12.40
  -9   3  -1  357.86   13.20
   9   3   1  367.76   12.80
 -10  -3  -1   61.69    4.70
  10  -3   1   69.79    4.80
  10  -3   1   69.59    5.00
  10  -3   1   72.19    5.10
 -10  -3  -1   60.79    4.60
 -10  -3  -1   65.19    4.40
 -10  -3  -1   62.59    3.50
  10  -3   1   71.59    4.80
 -10   3  -1   55.49    4.70
  10   3   1   63.89    4.30
  10   3   1   60.39    4.20
 -10   3  -1   58.69    4.00
 -10   3  -1   70.59    5.30
  10   3   1   61.79    3.90
  10   3   1   70.29    4.70
 -10   3  -1   69.39    4.80
  11  -3   1   -1.40    1.70
 -11  -3  -1    4.70    2.50
 -11  -3  -1    2.00    1.70
  11  -3   1    3.60    2.70
  11  -3   1    1.90    2.00
  11  -3   1    4.70    2.40
 -11  -3  -1    0.40    1.30
 -11  -3  -1    0.60    2.00
  11   3   1   -1.20    2.10
 -11   3  -1    3.30    2.00
 -11   3  -1   -1.40    1.90
  11   3   1    3.10    2.00
 -11   3  -1   -2.80    2.20
 -11   3  -1   -0.60    1.60
  11   3   1    1.20    2.10
  11   3   1    0.80    1.50
  12  -3   1  455.25   16.20
 -12  -3  -1  418.96   15.70
 -12  -3  -1  460.15   14.70
  12  -3   1  449.46   15.70
  12  -3   1  417.86   15.30
  12  -3   1  434.96   16.20
 -12  -3  -1  437.76   15.80
 -12  -3  -1  461.45   16.20
 -12   3  -1  439.66   16.50
  12   3   1  445.96   15.30
 -12   3  -1  460.55   16.10
  12   3   1  410.66   16.10
  12   3   1  454.65   16.00
 -12   3  -1  414.06   16.00
  12   3   1  445.06   19.20
 -12   3  -1  420.46   14.90
  13  -3   1   63.69    5.30
  13  -3   1   54.19    5.90
 -13  -3  -1   44.20    4.50
  13  -3   1   54.19    5.40
 -13  -3  -1   41.50    4.80
  13  -3   1   54.89    5.00
 -13  -3  -1   44.80    4.50
 -13  -3  -1   48.90    5.30
 -13   3  -1   50.09    4.80
  13   3   1   48.60    4.80
 -13   3  -1   56.59    5.80
  13   3   1   46.50    4.10
  13   3   1   50.89    4.30
 -13   3  -1   56.99    4.20
  14  -3   1  143.49    8.10
  14  -3   1  143.29    7.60
  14  -3   1  134.39    7.70
 -14  -3  -1  142.69    8.00
  14  -3   1  123.49    7.10
 -14  -3  -1  127.19    7.30
 -14  -3  -1  146.79    8.00
 -14   3  -1  142.69    8.60
  14   3   1  135.99    7.40
 -14   3  -1  148.39    8.30
  14   3   1  124.69    7.00
  14   3   1  144.49    7.90
  14   3   1  117.69    6.60
 -14   3  -1  119.79    7.90
 -14   3  -1  124.69    7.60
 -15  -3  -1   14.20    3.50
 -15  -3  -1   12.50    3.60
  15  -3   1   16.90    3.60
  15  -3   1   10.00    3.80
  15   3   1   16.80    3.70
 -15   3  -1   14.30    3.70
  15   3   1   17.30    3.50
 -15   3  -1   19.90    4.20
  16  -3   1   17.50    3.70
 -16  -3  -1   16.60    4.10
  16  -3   1   16.80    4.20
 -16  -3  -1   19.40    3.90
  16   3   1   17.10    3.80
 -16   3  -1   17.00    4.00
 -16   3  -1   19.10    4.40
  16   3   1   17.40    3.70
  17  -3   1    2.50    3.50
 -17  -3  -1   10.40    5.50
 -17  -3  -1   12.80    4.60
  17   3   1    0.90    3.60
  17   3   1    7.80    3.50
 -17   3  -1   12.50    4.30
 -17   3  -1    9.40    3.60
  17  -4  -1   -2.00    3.20
 -17  -4   1    1.00    3.80
 -17  -4   1    1.80    3.30
  17  -4  -1    6.60    3.80
  17   4  -1   -1.80    3.00
  17   4  -1   10.60    4.00
 -17   4   1   -0.30    3.20
  16  -4  -1   -0.70    3.00
 -16  -4   1    0.00    2.10
  16  -4  -1   -0.40    2.70
 -16  -4   1   -4.00    2.70
  16   4  -1    1.30    3.00
 -16   4   1    2.40    2.90
 -16   4   1   -0.90    3.00
  16   4  -1    1.70    2.80
 -15  -4   1    4.50    3.00
  15  -4  -1    6.00    3.10
 -15  -4   1    7.40    2.80
  15  -4  -1    5.80    3.20
  15   4  -1    7.30    2.90
  15   4  -1    4.40    3.10
 -15   4   1    3.90    3.20
 -15   4   1    8.30    3.30
  14  -4  -1    0.80    2.90
  14  -4  -1    1.10    2.60
 -14  -4   1    2.80    2.20
 -14  -4   1    0.40    2.00
  14  -4  -1    4.20    2.30
  14   4  -1    3.50    2.40
  14   4  -1    0.20    2.70
  14   4  -1    2.80    1.60
 -14   4   1    6.60    3.90
 -14   4   1    1.00    1.70
 -14   4   1   -0.10    2.70
 -14   4   1   -0.50    2.30
 -13  -4   1    2.30    3.20
 -13  -4   1    3.70    2.50
  13  -4  -1    2.30    2.40
 -13  -4   1    4.80    2.40
  13  -4  -1    3.60    2.90
  13  -4  -1    2.90    2.00
  13  -4  -1    4.10    2.10
  13   4  -1    3.70    2.60
 -13   4   1    3.10    2.70
 -13   4   1    5.50    2.70
  13   4  -1    5.50    1.80
  13   4  -1    1.90    1.60
  13   4  -1    7.20    2.40
 -13   4   1    1.50    2.10
 -13   4   1   -0.30    2.40
  12  -4  -1   16.30    3.30
 -12  -4   1   13.40    2.90
 -12  -4   1   12.10    2.50
 -12  -4   1   14.10    2.70
  12  -4  -1   12.70    2.80
  12  -4  -1   12.60    2.50
 -12   4   1   13.50    2.30
  12   4  -1   12.50    2.90
  12   4  -1    9.70    2.00
  12   4  -1   17.70    2.20
 -12   4   1   10.50    3.10
 -12   4   1   10.80    3.00
 -12   4   1   10.40    3.00
  12   4  -1   12.30    2.50
  11  -4  -1    0.70    1.70
  11  -4  -1   -1.40    2.10
 -11  -4   1    1.70    2.10
  11  -4  -1    0.70    1.70
 -11  -4   1   -0.90    1.40
 -11  -4   1   -1.60    1.50
  11  -4  -1   -1.70    2.30
  11   4  -1    2.70    1.50
  11   4  -1    4.00    1.90
  11   4  -1   -1.90    2.00
  11   4  -1   -0.60    1.50
 -11   4   1   -0.10    2.00
 -11   4   1    0.60    2.20
 -11   4   1    1.00    1.60
 -11   4   1    0.60    2.20
 -10  -4   1   -0.90    1.80
 -10  -4   1    1.40    1.60
  10  -4  -1    1.60    2.20
  10  -4  -1   -1.30    1.90
  10  -4  -1    2.70    1.80
 -10  -4   1   -0.40    1.30
 -10  -4   1    0.50    0.80
  10  -4  -1    0.80    1.60
  10   4  -1    2.30    1.30
  10   4  -1    0.50    2.00
 -10   4   1    1.10    1.50
 -10   4   1    1.90    2.20
  10   4  -1    3.30    1.50
 -10   4   1    1.50    1.90
 -10   4   1   -0.30    2.00
  10   4  -1    1.60    1.70
   9  -4  -1  136.89    6.60
   9  -4  -1  130.29    7.00
  -9  -4   1  141.49    6.00
  -9  -4   1  131.59    5.90
   9  -4  -1  133.59    5.90
   9  -4  -1  127.79    6.00
  -9  -4   1  135.59    5.90
  -9   4   1  131.59    5.70
   9   4  -1  141.09    6.30
   9   4  -1  135.09    5.40
  -9   4   1  126.29    7.20
   9   4  -1  126.19    5.50
  -9   4   1  139.89    6.40
  -9   4   1  132.19    6.80
   9   4  -1  132.49    5.50
  -8  -4   1   20.00    1.30
  -8  -4   1   22.30    2.50
   8  -4  -1   19.10    2.40
   8  -4  -1   16.70    2.20
   8  -4  -1   21.00    2.60
   8  -4  -1   17.00    2.30
  -8  -4   1   19.00    2.50
  -8  -4   1   23.00    2.50
   8   4  -1   19.70    2.20
   8   4  -1   21.40    2.60
  -8   4   1   22.00    2.30
   8   4  -1   21.20    2.20
   8   4  -1   21.40    2.10
  -8   4   1   20.90    3.00
  -8   4   1   20.60    2.90
  -8   4   1   18.60    2.50
   7  -4  -1   70.39    3.90
   7  -4  -1   77.19    4.30
  -7  -4   1   70.69    3.80
  -7  -4   1   77.59    2.70
   7  -4  -1   76.19    4.20
  -7  -4   1   78.99    3.90
  -7  -4   1   77.89    2.70
  -7  -4   1   79.29    3.90
   7  -4  -1   82.89    4.20
   7  -4  -1   73.99    4.50
  -7   4   1   74.49    4.60
  -7   4   1   79.59    4.10
   7   4  -1   71.69    4.10
  -7   4   1   67.79    4.70
  -7   4   1   76.19    5.10
   7   4  -1   81.19    3.80
   7   4  -1   76.49    3.60
  -7   4   1   72.59    3.80
  -7   4   1   75.69    3.90
   7   4  -1   75.69    3.60
   7   4  -1   72.49    3.40
   6  -4  -1    2.80    1.40
   6  -4  -1    0.20    1.40
   6  -4  -1    2.20    2.90
  -6  -4   1    1.30    1.20
  -6  -4   1    0.40    1.30
  -6  -4   1    2.50    1.30
  -6  -4   1    1.80    0.60
   6  -4  -1    3.80    1.60
  -6  -4   1    2.70    1.30
   6  -4  -1    3.50    1.70
   6  -4  -1    1.70    1.30
  -6   4   1    1.90    1.50
   6   4  -1    3.10    1.20
  -6   4   1    2.20    1.20
   6   4  -1   -1.10    1.40
  -6   4   1    3.90    1.70
  -6   4   1    1.10    1.70
   6   4  -1    1.40    1.10
   6   4  -1    0.20    1.00
   6   4  -1    1.40    1.20
  -6   4   1    0.50    1.20
   6   4  -1    2.30    1.10
  -6   4   1    2.00    1.40
  -5  -4   1   17.10    1.90
  -5  -4   1   18.60    1.90
   5  -4  -1   14.40    1.90
   5  -4  -1   13.10    1.70
   5  -4  -1   15.10    1.80
   5  -4  -1   13.20    2.00
  -5  -4   1   14.80    1.60
   5  -4  -1   16.00    1.90
  -5   4   1   14.10    1.80
  -5   4   1   17.80    1.90
  -5   4   1   16.70    1.80
   5   4  -1   15.60    1.90
  -5   4   1   14.70    2.20
   5   4  -1   15.00    1.60
  -5   4   1   19.80    2.50
  -5   4   1   15.90    1.90
   5   4  -1   15.70    1.40
   5   4  -1   14.10    1.70
   5   4  -1   14.60    1.60
   4  -4  -1  141.99    5.40
   4  -4  -1  144.09    5.30
   4  -4  -1  139.89    5.20
  -4  -4   1  140.29    5.30
  -4  -4   1  142.09    5.00
   4  -4  -1  131.89    5.30
   4  -4  -1  145.09    5.80
  -4  -4   1  138.99    5.00
   4  -4  -1  142.49    5.80
  -4   4   1  138.39    5.20
   4   4  -1  138.29    4.70
   4   4  -1  142.59    4.90
  -4   4   1  142.39    5.80
  -4   4   1  141.99    5.20
   4   4  -1  142.09    4.90
   4   4  -1  142.39    4.70
  -4   4   1  141.09    5.30
  -4   4   1  146.59    5.40
   4   4  -1  143.09    4.90
   4   4  -1  137.99    5.40
  -3  -4   1    0.60    1.10
  -3  -4   1    2.30    0.80
  -3  -4   1    0.50    0.80
  -3  -4   1    0.10    0.90
   3  -4  -1    0.70    1.10
   3  -4  -1   -2.00    1.10
   3  -4  -1   -0.50    1.30
   3  -4  -1    1.30    1.30
  -3  -4   1    0.50    0.90
   3  -4  -1   -1.70    1.00
   3  -4  -1    1.40    1.40
   3   4  -1    0.20    0.80
   3   4  -1    0.60    0.80
   3   4  -1   -0.10    0.80
  -3   4   1    0.90    1.20
  -3   4   1   -0.10    1.20
  -3   4   1   -0.50    1.00
  -3   4   1    1.40    1.80
  -3   4   1   -0.50    1.20
   3   4  -1   -1.10    0.80
   3   4  -1   -0.10    0.80
   3   4  -1   -0.70    1.20
  -3   4   1   -0.20    1.20
  -2  -4   1   18.40    1.10
  -2  -4   1   18.70    1.70
   2  -4  -1   18.60    1.60
  -2  -4   1   17.90    1.20
  -2  -4   1   18.20    1.30
   2  -4  -1   19.80    2.30
   2  -4  -1   16.80    2.20
  -2  -4   1   18.10    1.70
  -2  -4   1   19.00    1.90
  -2  -4   1   19.20    1.10
   2  -4  -1   25.10    2.00
  -2  -4   1   19.20    1.90
   2  -4  -1   21.60    2.10
   2   4  -1   17.60    1.60
  -2   4   1   21.90    2.40
  -2   4   1   18.30    1.50
  -2   4   1   18.20    2.00
  -2   4   1   24.70    2.80
  -2   4   1   21.20    1.60
   2   4  -1   16.30    1.60
   2   4  -1   17.80    1.60
   2   4  -1   17.90    1.40
   2   4  -1   19.30    1.40
  -1  -4   1  165.58    5.00
  -1  -4   1  163.08    5.60
  -1  -4   1  169.58    6.20
  -1  -4   1  170.98    5.30
   1  -4  -1  167.58    5.70
   1  -4  -1  170.98    5.70
  -1  -4   1  169.78    5.30
  -1  -4   1  170.28    6.00
   1  -4  -1  165.28    5.60
  -1   4   1  161.88    5.20
   1   4  -1  170.18    5.60
  -1   4   1  171.68    5.60
  -1   4   1  164.28    5.70
   1   4  -1  171.98    5.60
   1   4  -1  162.08    5.60
  -1   4   1  163.38    6.00
  -1   4   1  165.38    5.70
   1   4  -1  170.48    5.70
  -1   4   1  168.18    6.00
   1   4  -1  171.78    5.30
   1   4  -1  170.48    5.00
   0  -4   1  336.77   11.40
   0  -4  -1  355.06   10.90
   0  -4  -1  348.87   10.80
   0  -4  -1  350.86   10.90
   0  -4   1  357.76   10.70
   0  -4  -1  355.26   11.20
   0  -4   1  358.46   10.70
   0  -4  -1  364.26   10.90
   0  -4  -1  351.56   10.40
   0  -4   1  356.06   10.40
   0  -4   1  346.97   11.00
   0   4   1  356.26   10.40
   0   4   1  353.86   10.80
   0   4   1  353.26   11.20
   0   4  -1  358.96   10.40
   0   4   1  353.16   10.90
   0   4  -1  350.26   11.00
   0   4   1  363.86   11.20
   0   4  -1  355.06   11.00
  -1  -4  -1 2278.47   65.39
   1  -4   1 2275.17   65.79
  -1  -4  -1 2263.87   64.99
  -1  -4  -1 2294.87   65.79
   1  -4   1 2228.28   65.69
  -1  -4  -1 2282.57   65.49
  -1  -4  -1 2231.78   65.39
   1  -4   1 2330.67   65.29
  -1  -4  -1 2240.68   65.69
  -1  -4  -1 2251.17   65.49
   1  -4   1 2270.37   65.39
   1  -4   1 2269.27   65.39
   1  -4   1 2342.07   65.69
  -1   4  -1 2274.77   65.19
  -1   4  -1 2181.78   65.39
  -1   4  -1 2240.78   65.79
  -1   4  -1 2281.77   65.59
   1   4   1 2266.17   64.99
   1   4   1 2284.67   65.69
   1   4   1 2220.78   65.49
   1   4   1 2277.27   65.39
  -1   4  -1 2256.17   65.69
  -1   4  -1 2176.38   65.69
  -2  -4  -1  100.89    4.00
   2  -4   1  105.99    4.20
  -2  -4  -1  107.59    3.60
  -2  -4  -1  100.29    4.20
  -2  -4  -1  107.79    3.90
   2  -4   1  104.39    4.10
   2  -4   1  101.29    4.50
  -2  -4  -1  103.19    3.80
  -2  -4  -1   99.59    4.20
   2  -4   1  104.69    4.00
   2  -4   1  101.89    3.80
   2  -4   1  100.69    4.50
   2   4   1  101.49    4.20
   2   4   1   98.19    4.20
  -2   4  -1  100.09    4.20
   2   4   1  103.09    3.60
  -2   4  -1  102.19    4.10
   2   4   1  101.99    4.00
   2   4   1  107.19    4.00
  -2   4  -1  104.59    4.10
  -2   4  -1  103.29    3.90
   3  -4   1    8.60    1.70
   3  -4   1    7.00    1.40
  -3  -4  -1    7.60    1.40
  -3  -4  -1    9.80    1.30
  -3  -4  -1    9.80    1.40
   3  -4   1    6.80    1.50
   3  -4   1    5.20    1.30
   3  -4   1   14.40    2.60
  -3  -4  -1    7.40    1.30
   3  -4   1    7.90    1.60
  -3  -4  -1   12.40    1.40
  -3  -4  -1    7.70    1.50
   3   4   1   10.60    1.20
  -3   4  -1    8.40    1.70
  -3   4  -1    6.50    1.40
   3   4   1   10.90    1.60
   3   4   1    6.90    1.40
  -3   4  -1    9.70    2.40
   3   4   1   10.10    1.40
  -3   4  -1    7.80    1.60
  -3   4  -1    7.40    1.50
  -3   4  -1   11.90    1.60
   4  -4   1  107.69    4.80
  -4  -4  -1  109.39    4.20
  -4  -4  -1  111.39    4.40
  -4  -4  -1  111.49    4.70
   4  -4   1  116.39    4.60
   4  -4   1  109.79    5.00
  -4  -4  -1  117.39    4.60
  -4  -4  -1  111.69    4.70
   4  -4   1  111.49    4.50
  -4  -4  -1  110.89    4.20
   4   4   1  110.39    4.60
  -4   4  -1  109.99    4.60
  -4   4  -1  112.49    4.60
  -4   4  -1  114.19    5.00
  -4   4  -1  115.19    4.70
   4   4   1  111.99    4.20
   4   4   1  110.99    4.60
   4   4   1  111.99    4.40
  -4   4  -1  111.19    4.70
   5  -4   1   -0.20    1.40
  -5  -4  -1   -1.80    1.00
  -5  -4  -1    0.80    1.20
  -5  -4  -1   -0.20    1.10
   5  -4   1   -1.70    1.20
  -5  -4  -1   -1.20    1.10
   5  -4   1    0.00    1.40
   5  -4   1    0.70    1.60
   5  -4   1    0.20    1.50
  -5  -4  -1    0.80    1.40
   5  -4   1    0.30    1.60
  -5  -4  -1   -0.30    1.00
   5   4   1   -0.20    1.30
  -5   4  -1    2.70    1.70
  -5   4  -1    1.50    1.30
  -5   4  -1    0.00    1.30
  -5   4  -1    1.70    1.40
   5   4   1    0.10    1.20
  -5   4  -1    0.40    1.50
  -5   4  -1   -0.70    1.30
   5   4   1    1.00    1.20
   5   4   1    0.00    1.10
   5   4   1    0.10    1.20
  -6  -4  -1   -1.10    1.20
  -6  -4  -1   -1.00    1.10
  -6  -4  -1    1.00    1.10
   6  -4   1    0.80    1.40
   6  -4   1    1.90    2.10
   6  -4   1    0.60    1.60
  -6  -4  -1   -0.10    1.30
  -6  -4  -1    0.40    1.30
   6  -4   1   -0.30    1.60
   6  -4   1    1.30    1.60
   6  -4   1    0.40    1.30
  -6  -4  -1    1.70    1.50
   6   4   1    1.00    1.40
  -6   4  -1    0.20    1.30
   6   4   1    0.50    1.20
   6   4   1    0.80    1.30
  -6   4  -1   -0.80    1.30
  -6   4  -1    1.70    1.70
  -6   4  -1   -0.20    1.60
   6   4   1   -1.00    1.10
  -6   4  -1   -0.90    1.30
  -6   4  -1    0.30    1.30
   7  -4   1   31.80    3.10
  -7  -4  -1   33.90    2.90
  -7  -4  -1   31.70    3.00
   7  -4   1   33.60    3.60
   7  -4   1   34.40    3.40
  -7  -4  -1   35.90    3.10
  -7  -4  -1   31.60    2.40
   7   4   1   29.50    2.70
  -7   4  -1   31.00    2.70
   7   4   1   30.10    2.70
  -7   4  -1   32.10    2.90
   7   4   1   31.60    2.60
  -7   4  -1   34.20    3.30
  -7   4  -1   32.40    3.60
   7   4   1   32.80    3.10
  -8  -4  -1    1.40    1.70
   8  -4   1    0.10    1.70
  -8  -4  -1    2.40    1.20
  -8  -4  -1    2.40    1.40
  -8  -4  -1   -1.30    1.60
   8  -4   1    1.60    1.50
   8  -4   1    0.70    1.60
  -8   4  -1    3.70    1.70
   8   4   1    1.60    1.50
  -8   4  -1   -0.70    1.90
  -8   4  -1    1.70    1.60
   8   4   1    2.00    1.40
   8   4   1    0.40    1.90
   9  -4   1   24.30    3.10
   9  -4   1   23.30    3.00
  -9  -4  -1   26.70    3.30
  -9  -4  -1   23.10    3.00
  -9  -4  -1   31.40    3.70
   9  -4   1   22.70    2.80
   9  -4   1   26.70    3.00
  -9  -4  -1   24.50    2.20
  -9   4  -1   26.40    2.80
  -9   4  -1   24.00    3.30
   9   4   1   26.60    2.80
  -9   4  -1   24.80    3.10
   9   4   1   25.80    2.70
   9   4   1   21.90    2.90
   9   4   1   25.10    2.80
  -9   4  -1   21.10    2.90
 -10  -4  -1   21.70    2.80
  10  -4   1   22.20    3.40
 -10  -4  -1   19.80    3.00
  10  -4   1   16.90    2.90
 -10  -4  -1   19.50    2.70
  10  -4   1   12.70    2.50
 -10  -4  -1   21.80    2.20
  10  -4   1   20.20    3.10
  10   4   1   20.20    2.50
 -10   4  -1   14.80    2.90
 -10   4  -1   13.60    2.40
 -10   4  -1   28.10    4.50
  10   4   1   20.60    3.00
 -10   4  -1   16.10    2.70
  10   4   1   21.90    2.80
 -11  -4  -1    7.00    2.00
  11  -4   1    3.60    2.20
  11  -4   1    5.90    2.90
  11  -4   1    3.80    2.50
 -11  -4  -1    6.70    1.80
 -11  -4  -1   11.00    2.80
 -11  -4  -1    5.60    2.30
  11  -4   1    6.30    2.10
 -11   4  -1    8.10    2.20
  11   4   1   11.20    2.20
 -11   4  -1   12.50    3.10
  11   4   1   10.10    2.50
  11   4   1    9.60    2.70
 -11   4  -1    6.00    2.20
 -11   4  -1   11.50    2.80
  11   4   1    6.60    1.90
 -12  -4  -1   61.19    4.60
 -12  -4  -1   47.20    5.10
  12  -4   1   51.49    5.60
  12  -4   1   57.69    5.10
  12  -4   1   49.20    5.00
 -12  -4  -1   49.99    3.50
 -12  -4  -1   55.09    4.90
  12   4   1   51.39    4.10
  12   4   1   50.69    4.10
 -12   4  -1   49.00    4.70
 -12   4  -1   59.39    5.50
  12   4   1   54.89    5.00
 -12   4  -1   59.09    5.70
  12   4   1   51.19    4.70
 -12   4  -1   50.59    4.10
 -13  -4  -1   -0.60    2.60
 -13  -4  -1    0.70    1.30
 -13  -4  -1    1.10    1.70
  13  -4   1   -1.00    2.20
  13  -4   1    2.50    2.80
  13  -4   1    0.30    2.10
 -13  -4  -1    2.90    2.30
  13   4   1   -0.10    2.20
 -13   4  -1   -2.60    2.50
 -13   4  -1    1.90    2.10
 -13   4  -1   -3.50    1.70
  13   4   1    2.10    2.40
  13   4   1    2.70    2.90
  13   4   1    0.30    1.70
 -13   4  -1    6.50    3.60
  14  -4   1   29.30    3.90
 -14  -4  -1   24.40    3.50
  14  -4   1   26.30    4.20
 -14  -4  -1   29.80    3.90
  14  -4   1   33.90    4.20
  14  -4   1   22.40    4.20
 -14  -4  -1   29.30    4.20
 -14   4  -1   21.40    3.90
  14   4   1   22.50    3.90
 -14   4  -1   35.70    4.80
  14   4   1   27.00    3.80
 -14   4  -1   24.00    3.10
  14   4   1   29.60    3.80
  14   4   1   26.30    3.30
  15  -4   1   -1.40    2.60
 -15  -4  -1    0.40    2.90
 -15  -4  -1   -1.90    2.40
 -15   4  -1    0.90    3.20
 -15   4  -1    0.90    2.80
  15   4   1    3.20    2.70
  15   4   1    1.80    3.00
 -16  -4  -1    3.00    2.70
  16  -4   1   -1.10    3.30
  16  -4   1   -3.20    2.90
 -16  -4  -1    2.90    3.40
  16   4   1    9.10    3.60
 -16   4  -1    0.90    3.10
  16   4   1    1.20    2.80
 -16   4  -1    0.00    3.40
 -17  -4  -1    1.50    4.00
  17  -4   1    3.40    3.30
 -17  -4  -1    2.40    4.20
  17  -4   1    3.20    4.40
 -17   4  -1    0.30    3.20
 -17   4  -1   -0.20    3.50
  17   4   1   -5.30    2.70
 -17  -5   1    5.20    4.50
  17  -5  -1    7.10    3.80
  17  -5  -1    9.20    3.70
 -17  -5   1    4.60    3.50
 -17   5   1    6.20    3.70
 -17   5   1    0.60    4.40
  16  -5  -1   -0.10    3.30
 -16  -5   1   -2.40    2.30
 -16  -5   1   -2.90    2.80
  16  -5  -1   -3.80    2.60
 -16   5   1   -0.30    2.70
  16   5  -1    1.10    2.80
  16   5  -1   -1.60    2.90
 -16   5   1    0.90    3.20
 -15  -5   1    8.50    3.20
 -15  -5   1    5.60    2.40
  15  -5  -1    5.80    3.10
  15  -5  -1    4.10    3.20
 -15  -5   1    7.80    2.70
 -15   5   1    4.00    3.30
  15   5  -1    6.40    3.00
 -15   5   1    2.50    2.90
  15   5  -1    9.60    3.00
 -14  -5   1   66.89    5.40
  14  -5  -1   72.09    5.80
  14  -5  -1   67.59    5.70
 -14  -5   1   70.09    5.10
  14  -5  -1   72.49    6.40
 -14   5   1   71.19    6.20
  14   5  -1   62.49    4.60
 -14   5   1   69.79    5.40
  14   5  -1   80.69    5.40
 -14   5   1   72.89    8.60
  14   5  -1   76.39    6.10
  14   5  -1   74.59    4.60
 -14   5   1   70.79    5.50
  13  -5  -1    3.40    2.10
  13  -5  -1    4.00    2.60
 -13  -5   1    7.50    2.20
  13  -5  -1    2.70    3.00
 -13  -5   1    2.10    2.60
  13  -5  -1    9.20    2.90
  13   5  -1    5.50    2.00
 -13   5   1    4.10    3.00
  13   5  -1    8.20    4.30
 -13   5   1    4.30    2.00
  13   5  -1    5.40    1.80
 -13   5   1    4.10    3.70
 -13   5   1    4.90    2.30
  12  -5  -1  204.68    9.00
 -12  -5   1  221.78    9.50
  12  -5  -1  218.28    9.90
  12  -5  -1  218.08    9.80
  12  -5  -1  221.58    9.50
 -12  -5   1  226.98    9.50
 -12  -5   1  234.38    9.50
  12   5  -1  240.08    9.80
 -12   5   1  219.28    9.90
  12   5  -1  235.78    8.70
  12   5  -1  216.28    8.70
 -12   5   1  228.38    8.90
 -12   5   1  220.08   10.40
  12   5  -1  238.78    9.00
 -12   5   1  220.28    9.90
  11  -5  -1   -0.20    2.40
  11  -5  -1    3.30    2.40
  11  -5  -1    3.20    2.40
  11  -5  -1    7.10    2.10
 -11  -5   1    1.80    1.70
 -11  -5   1    4.40    2.30
  11   5  -1    1.80    1.60
  11   5  -1    3.20    2.30
 -11   5   1    3.00    2.40
 -11   5   1    1.60    1.70
  11   5  -1    2.50    1.50
 -11   5   1    3.80    2.60
 -11   5   1    3.30    2.20
  11   5  -1    1.80    1.90
  10  -5  -1   74.59    4.90
 -10  -5   1   75.09    4.40
 -10  -5   1   72.99    4.50
 -10  -5   1   72.39    4.80
  10  -5  -1   67.49    5.00
  10  -5  -1   77.99    5.10
 -10   5   1   69.09    4.40
  10   5  -1   74.79    5.00
  10   5  -1   73.89    4.00
 -10   5   1   69.49    4.90
 -10   5   1   74.39    5.60
  10   5  -1   76.49    4.30
 -10   5   1   71.89    5.00
  -9  -5   1  398.46   13.40
   9  -5  -1  385.76   13.60
  -9  -5   1  398.16   13.30
  -9  -5   1  394.66   13.30
   9  -5  -1  378.16   13.40
   9  -5  -1  407.26   13.70
   9  -5  -1  389.06   14.00
  -9   5   1  398.56   13.20
   9   5  -1  383.96   12.70
   9   5  -1  378.96   12.90
  -9   5   1  374.46   13.90
  -9   5   1  400.76   13.70
   9   5  -1  400.46   12.90
  -9   5   1  402.16   14.40
   9   5  -1  400.66   13.80
  -8  -5   1    4.80    1.60
   8  -5  -1    3.80    1.90
   8  -5  -1    5.50    2.00
   8  -5  -1    4.70    1.70
  -8  -5   1    2.30    1.60
  -8  -5   1    4.50    1.50
   8  -5  -1    6.20    2.30
  -8   5   1    4.50    1.70
   8   5  -1    4.90    1.70
  -8   5   1    3.50    2.00
   8   5  -1    1.70    2.00
  -8   5   1    5.00    2.00
   8   5  -1    1.60    1.30
   8   5  -1    6.20    1.40
  -8   5   1    2.60    1.70
   8   5  -1    7.10    2.40
   7  -5  -1  730.23   22.30
  -7  -5   1  705.63   22.00
   7  -5  -1  722.93   22.30
  -7  -5   1  729.23   22.00
  -7  -5   1  719.13   21.90
   7  -5  -1  706.83   22.80
   7  -5  -1  703.63   22.70
   7  -5  -1  706.93   22.20
  -7   5   1  728.23   22.10
   7   5  -1  711.73   22.40
   7   5  -1  723.43   21.60
  -7   5   1  714.63   22.80
   7   5  -1  705.83   21.50
  -7   5   1  715.73   22.30
  -7   5   1  722.33   22.90
   7   5  -1  695.53   21.80
   7   5  -1  695.23   21.70
  -6  -5   1  227.48    7.80
  -6  -5   1  225.28    7.70
   6  -5  -1  221.38    8.10
   6  -5  -1  232.08    8.30
  -6  -5   1  224.58    7.80
   6  -5  -1  225.28    8.00
  -6  -5   1  219.38    8.10
   6  -5  -1  227.68    8.70
   6  -5  -1  230.98    8.10
  -6   5   1  229.38    8.80
  -6   5   1  224.88    8.60
  -6   5   1  231.28    8.10
   6   5  -1  219.68    8.20
   6   5  -1  223.88    7.70
   6   5  -1  213.48    7.60
  -6   5   1  219.68    7.90
  -6   5   1  225.78    8.00
   6   5  -1  228.08    7.70
   6   5  -1  223.68    7.50
  -6   5   1  229.88    8.10
   6   5  -1  221.28    7.40
  -5  -5   1   14.20    1.80
   5  -5  -1   15.70    1.80
   5  -5  -1   20.10    2.60
  -5  -5   1   18.50    1.90
   5  -5  -1   18.70    2.10
  -5  -5   1   19.10    2.10
  -5  -5   1   19.30    2.10
   5  -5  -1   20.70    2.40
   5  -5  -1   19.50    2.20
   5  -5  -1   17.20    2.00
   5   5  -1   16.80    1.80
  -5   5   1   16.50    2.00
  -5   5   1   19.00    2.20
  -5   5   1   17.60    1.90
   5   5  -1   15.10    1.80
   5   5  -1   18.90    1.90
   5   5  -1   19.00    2.20
   5   5  -1   17.70    1.70
  -5   5   1   20.00    2.20
  -5   5   1   16.40    2.10
   4  -5  -1  466.95   14.70
  -4  -5   1  468.85   14.40
   4  -5  -1  476.75   14.60
  -4  -5   1  464.95   14.90
   4  -5  -1  468.05   14.40
   4  -5  -1  464.95   14.60
  -4  -5   1  462.95   14.40
  -4  -5   1  462.55   14.10
   4  -5  -1  440.46   15.70
  -4  -5   1  465.85   14.70
  -4   5   1  483.15   14.70
   4   5  -1  462.85   14.00
  -4   5   1  470.45   14.60
   4   5  -1  455.15   14.30
   4   5  -1  472.75   14.80
  -4   5   1  470.35   15.20
  -4   5   1  462.05   15.10
   4   5  -1  481.15   14.10
  -4   5   1  481.35   14.60
  -4   5   1  460.65   14.50
   4   5  -1  471.75   14.30
   4   5  -1  462.85   14.10
   3  -5  -1    3.70    1.80
  -3  -5   1    3.50    0.90
   3  -5  -1    1.00    1.40
   3  -5  -1    3.60    1.40
  -3  -5   1    6.00    0.70
   3  -5  -1    3.70    1.10
   3  -5  -1    4.00    1.50
  -3  -5   1    4.00    0.70
  -3  -5   1    3.80    0.80
  -3  -5   1    5.00    1.40
  -3  -5   1    3.90    1.20
   3  -5  -1    4.00    1.30
  -3   5   1    3.10    1.30
   3   5  -1    4.80    0.90
  -3   5   1    3.50    1.40
   3   5  -1    3.80    1.00
   3   5  -1    5.60    1.10
   3   5  -1    4.90    1.00
  -3   5   1    2.90    1.50
  -3   5   1    3.20    1.20
  -3   5   1    6.40    2.20
  -3   5   1    3.50    1.00
   3   5  -1    3.50    1.40
   3   5  -1    4.50    1.10
  -3   5   1    3.20    1.30
  -2  -5   1   39.90    2.30
  -2  -5   1   37.90    1.70
   2  -5  -1   36.70    2.00
  -2  -5   1   37.50    2.40
   2  -5  -1   41.20    2.70
   2  -5  -1   40.90    2.60
   2  -5  -1   34.60    2.40
  -2  -5   1   39.30    2.60
  -2  -5   1   39.00    1.80
  -2  -5   1   37.90    1.60
   2  -5  -1   38.10    2.90
  -2  -5   1   41.90    1.80
  -2  -5   1   37.30    2.40
  -2   5   1   38.00    2.70
   2   5  -1   41.00    2.60
  -2   5   1   38.70    2.10
  -2   5   1   41.40    2.40
  -2   5   1   34.70    3.00
   2   5  -1   40.40    2.30
  -2   5   1   39.20    2.00
  -2   5   1   42.70    2.60
  -2   5   1   37.20    2.80
   2   5  -1   40.20    2.20
   2   5  -1   39.60    2.10
   2   5  -1   40.80    2.00
  -1  -5   1    1.40    1.20
   1  -5  -1    0.90    1.20
  -1  -5   1    2.50    1.10
   1  -5  -1    0.30    2.40
  -1  -5   1    1.40    1.30
   1  -5  -1    3.90    2.40
  -1  -5   1    1.30    1.20
   1  -5  -1    2.90    1.20
   1  -5  -1    0.60    1.20
  -1  -5   1    1.70    0.90
  -1   5   1    0.30    1.60
   1   5  -1    1.50    1.10
   1   5  -1    2.40    0.80
  -1   5   1    2.30    1.10
   1   5  -1    2.80    1.60
  -1   5   1    3.40    1.30
  -1   5   1   -0.80    1.30
  -1   5   1    1.00    1.30
  -1   5   1    2.20    0.80
   0  -5  -1   79.59    4.30
   0  -5   1   81.79    3.60
   0  -5  -1   80.79    3.50
   0  -5   1   77.99    3.20
   0  -5  -1   81.09    3.80
   0  -5  -1   80.09    2.70
   0  -5   1   78.79    3.60
   0  -5  -1   76.09    3.40
   0  -5  -1   80.99    3.40
   0  -5   1   77.29    3.60
   0  -5   1   83.59    2.70
   0  -5  -1   79.19    3.40
   0   5  -1   79.29    3.30
   0   5   1   80.39    3.80
   0   5   1   82.89    2.70
   0   5   1   81.09    3.80
   0   5  -1   79.89    3.60
   0   5   1   82.39    3.50
   0   5   1   81.79    3.40
   0   5  -1   84.29    2.70
   0   5   1   81.19    3.50
   1  -5   1 1393.36   40.10
  -1  -5  -1 1349.07   39.90
   1  -5   1 1358.56   39.90
  -1  -5  -1 1374.26   40.00
   1  -5   1 1390.36   40.30
  -1  -5  -1 1335.57   40.20
   1  -5   1 1357.66   40.30
  -1  -5  -1 1388.76   39.30
  -1  -5  -1 1364.46   40.00
   1  -5   1 1337.27   39.50
  -1  -5  -1 1372.56   40.30
   1   5   1 1282.67   40.20
  -1   5  -1 1453.65   40.60
  -1   5  -1 1342.47   39.90
  -1   5  -1 1383.46   40.00
   1   5   1 1365.16   39.90
  -1   5  -1 1383.76   40.30
   1   5   1 1339.17   39.90
   1   5   1 1369.86   39.30
  -1   5  -1 1368.46   40.20
   1   5   1 1368.26   40.00
  -1   5  -1 1360.36   39.50
   2  -5   1   72.79    3.00
   2  -5   1   74.69    3.70
  -2  -5  -1   73.39    3.10
   2  -5   1   72.19    3.40
  -2  -5  -1   72.29    3.30
  -2  -5  -1   74.09    3.60
   2  -5   1   71.09    3.90
   2  -5   1   68.29    4.40
  -2  -5  -1   74.39    3.20
  -2  -5  -1   76.29    2.70
  -2   5  -1   74.89    3.70
  -2   5  -1   75.19    3.50
   2   5   1   75.49    3.50
  -2   5  -1   76.49    3.80
   2   5   1   75.09    3.40
   2   5   1   71.69    2.90
  -2   5  -1   73.19    3.50
  -2   5  -1   67.59    3.10
  -2   5  -1   73.79    3.30
   2   5   1   77.59    3.30
   2   5   1   74.29    3.40
  -3  -5  -1  212.68    6.80
   3  -5   1  210.18    7.50
  -3  -5  -1  217.68    7.00
  -3  -5  -1  217.08    7.40
   3  -5   1  220.68    7.40
   3  -5   1  216.48    7.90
  -3  -5  -1  210.88    7.50
  -3  -5  -1  215.48    7.00
  -3  -5  -1  210.28    7.50
   3  -5   1  209.08    7.90
   3  -5   1  202.38    7.10
  -3   5  -1  213.78    7.40
   3   5   1  208.78    7.40
  -3   5  -1  207.58    7.30
  -3   5  -1  214.88    7.20
   3   5   1  207.78    7.10
   3   5   1  215.28    6.80
   3   5   1  214.28    7.40
  -3   5  -1  206.78    7.70
  -3   5  -1  215.78    7.40
   4  -5   1   74.99    4.20
  -4  -5  -1   78.89    3.50
  -4  -5  -1   74.69    3.30
  -4  -5  -1   76.19    3.80
  -4  -5  -1   77.09    3.70
   4  -5   1   78.49    4.10
   4  -5   1   80.19    3.70
   4  -5   1   79.49    4.60
  -4  -5  -1   77.69    3.90
   4  -5   1   73.69    4.40
   4   5   1   79.09    3.80
   4   5   1   79.29    3.80
   4   5   1   81.09    3.30
   4   5   1   79.89    4.70
  -4   5  -1   76.29    4.10
   4   5   1   77.59    3.60
  -4   5  -1   82.79    3.80
  -4   5  -1   84.79    3.90
  -4   5  -1   77.89    4.20
  -5  -5  -1   72.99    3.20
  -5  -5  -1   73.09    3.60
  -5  -5  -1   72.19    3.80
   5  -5   1   68.89    4.10
   5  -5   1   74.99    4.50
  -5  -5  -1   69.39    3.80
  -5  -5  -1   72.09    3.30
  -5  -5  -1   70.29    3.60
   5  -5   1   70.09    3.70
   5  -5   1   72.09    3.80
   5  -5   1   68.09    4.00
  -5   5  -1   67.49    3.60
  -5   5  -1   65.19    4.30
  -5   5  -1   68.79    3.80
  -5   5  -1   72.89    4.20
   5   5   1   69.59    3.50
   5   5   1   78.69    3.40
   5   5   1   68.19    3.80
  -5   5  -1   74.69    3.90
   5   5   1   72.09    3.70
   5   5   1   71.79    3.70
  -5   5  -1   69.59    3.70
   6  -5   1  362.26   12.30
   6  -5   1  364.16   13.30
  -6  -5  -1  325.57   11.60
   6  -5   1  353.36   11.70
  -6  -5  -1  343.57   11.30
   6  -5   1  347.27   11.60
   6  -5   1  359.56   11.60
  -6  -5  -1  335.77   11.10
  -6  -5  -1  341.97   11.70
  -6   5  -1  336.57   12.10
   6   5   1  332.77   11.60
   6   5   1  340.77   11.30
  -6   5  -1  354.66   11.70
   6   5   1  340.67   11.70
  -6   5  -1  362.36   12.40
  -6   5  -1  341.67   13.60
   6   5   1  334.97   11.60
  -6   5  -1  344.37   11.50
   7  -5   1    6.80    1.80
  -7  -5  -1   13.50    1.60
   7  -5   1    7.80    1.70
   7  -5   1   12.30    2.80
  -7  -5  -1   11.90    2.00
   7  -5   1   11.00    2.10
  -7  -5  -1   15.30    2.20
   7  -5   1   10.10    2.30
  -7  -5  -1   14.40    2.10
  -7   5  -1   10.30    2.10
  -7   5  -1   12.80    2.00
  -7   5  -1   10.00    2.00
  -7   5  -1   10.70    2.40
   7   5   1   11.60    1.70
   7   5   1   11.40    2.10
   7   5   1   10.80    1.90
   7   5   1   10.90    1.90
   8  -5   1    1.10    3.60
  -8  -5  -1    2.60    1.20
  -8  -5  -1    3.20    1.60
  -8  -5  -1    3.00    1.80
   8  -5   1    1.20    1.90
  -8  -5  -1    1.50    1.50
   8  -5   1    0.50    1.60
   8  -5   1   -0.40    2.00
  -8   5  -1    1.60    1.80
  -8   5  -1    3.40    2.20
   8   5   1    1.60    1.60
   8   5   1    2.60    1.70
  -8   5  -1    1.90    1.70
   8   5   1    1.50    1.80
  -8   5  -1    0.60    2.00
  -9  -5  -1   74.49    4.80
  -9  -5  -1   79.99    4.70
   9  -5   1   76.99    4.90
  -9  -5  -1   74.29    3.60
   9  -5   1   68.99    8.30
   9  -5   1   72.59    4.40
   9  -5   1   81.79    5.10
  -9   5  -1   76.49    5.10
   9   5   1   71.89    4.80
   9   5   1   68.59    5.70
  -9   5  -1   83.39    5.10
   9   5   1   74.49    5.50
   9   5   1   81.49    4.40
  -9   5  -1   72.99    4.60
  -9   5  -1   73.49    5.50
 -10  -5  -1   10.90    2.60
 -10  -5  -1    9.60    2.20
  10  -5   1    5.90    3.00
  10  -5   1    7.50    2.80
 -10  -5  -1    4.80    2.00
  10  -5   1    1.50    4.60
 -10  -5  -1    5.00    1.80
  10  -5   1    8.50    2.50
  10   5   1    6.60    1.90
  10   5   1    8.40    2.50
 -10   5  -1    6.00    2.70
  10   5   1    5.90    1.90
 -10   5  -1    4.70    2.20
 -10   5  -1    3.60    2.40
 -10   5  -1    3.30    2.40
  10   5   1    4.40    2.10
  11  -5   1   63.89    7.30
 -11  -5  -1   65.29    4.60
  11  -5   1   66.39    5.50
 -11  -5  -1   67.39    3.50
  11  -5   1   68.49    5.10
 -11  -5  -1   68.09    5.10
  11  -5   1   61.09    4.60
 -11  -5  -1   72.29    5.00
  11   5   1   71.99    5.20
  11   5   1   72.39    4.30
 -11   5  -1   62.09    5.40
  11   5   1   60.19    4.60
  11   5   1   58.89    4.20
 -11   5  -1   68.69    5.80
 -11   5  -1   59.49    4.50
  12  -5   1  145.39    7.10
 -12  -5  -1  147.39    7.30
 -12  -5  -1  142.99    6.00
  12  -5   1  155.18    8.00
  12  -5   1  158.48    7.80
 -12  -5  -1  141.89    7.70
  12  -5   1  149.19    8.80
 -12  -5  -1  149.09    7.70
 -12   5  -1  154.58    9.10
  12   5   1  140.89    6.70
 -12   5  -1  152.48    8.60
 -12   5  -1  140.69    7.00
  12   5   1  143.79    7.00
  12   5   1  161.08    7.90
 -12   5  -1  155.08    8.10
  12   5   1  153.28    7.20
  13  -5   1   24.00    3.70
  13  -5   1   18.80    3.10
  13  -5   1   21.70    5.00
  13  -5   1   26.90    3.80
 -13  -5  -1   26.70    3.90
 -13  -5  -1   29.90    4.50
 -13  -5  -1   20.50    2.90
 -13   5  -1   28.50    4.10
  13   5   1   22.40    2.90
  13   5   1   28.00    3.30
  13   5   1   29.90    4.00
 -13   5  -1   30.50    4.50
 -13   5  -1   20.00    3.30
 -13   5  -1   35.90    3.80
 -14  -5  -1   92.59    6.30
  14  -5   1  106.59    7.30
  14  -5   1  119.69    7.20
 -14  -5  -1  114.99    7.10
 -14  -5  -1  111.89    7.20
  14  -5   1  117.89    7.60
 -14   5  -1   91.09    5.90
  14   5   1  113.89    7.30
 -14   5  -1  106.79    7.80
 -14   5  -1  113.69    7.40
  14   5   1  127.19    6.80
 -15  -5  -1    0.00    2.60
 -15  -5  -1    5.10    3.20
  15  -5   1    5.80    3.10
  15   5   1    5.40    3.00
 -15   5  -1    6.00    3.50
 -15   5  -1   -1.60    2.70
  15   5   1    2.30    2.70
 -16  -5  -1    6.70    3.60
 -16  -5  -1    3.10    2.80
  16  -5   1    4.10    3.70
  16  -5   1    9.60    3.60
 -16   5  -1    5.60    3.50
  16   5   1    2.20    3.20
 -16   5  -1    1.90    3.50
  16   5   1    7.40    3.50
 -17  -5  -1   42.50    5.90
 -17  -5  -1   35.40    4.80
  17  -5   1   28.50    4.90
  17  -5   1   36.60    5.10
 -17   5  -1   28.80    5.00
  17   5   1   38.70    6.10
 -17   5  -1   29.80    5.30
  17   5   1   35.20    4.90
 -17  -6   1   -2.10    3.00
  17  -6  -1    0.60    4.40
 -17  -6   1    2.80    2.70
  17  -6  -1    0.90    3.30
  17   6  -1    4.30    3.30
  17   6  -1    0.80    3.10
 -17   6   1    7.80    3.70
 -17   6   1   -1.30    2.90
  16  -6  -1    6.80    3.50
  16  -6  -1    7.30    3.70
 -16  -6   1    0.20    2.40
 -16  -6   1    3.00    3.20
  16   6  -1    0.90    3.00
  16   6  -1    6.20    2.90
 -16   6   1   -1.10    3.00
 -16   6   1    3.60    3.50
 -15  -6   1    1.80    2.30
 -15  -6   1    2.30    2.20
 -15  -6   1   -2.80    2.40
  15  -6  -1   -3.10    3.00
  15  -6  -1    1.20    3.00
  15   6  -1   -3.70    2.60
  15   6  -1    4.90    2.70
 -15   6   1    0.80    3.00
 -15   6   1    1.60    3.00
  14  -6  -1    9.40    3.10
  14  -6  -1   10.30    3.50
  14  -6  -1    8.80    2.80
  14  -6  -1   25.10    5.40
 -14  -6   1   16.40    2.80
 -14  -6   1   14.90    3.10
  14   6  -1   11.50    2.40
 -14   6   1    8.60    2.50
 -14   6   1    8.60    3.40
  14   6  -1   11.40    2.80
  14   6  -1   12.20    3.30
 -13  -6   1    8.30    2.80
 -13  -6   1    9.50    2.20
 -13  -6   1    9.20    2.50
  13  -6  -1    1.00    2.30
  13  -6  -1    6.40    3.20
  13  -6  -1    3.00    2.30
  13  -6  -1   10.50    3.00
 -13   6   1    4.10    2.40
  13   6  -1    5.80    2.10
  13   6  -1    0.60    1.70
 -13   6   1    3.30    2.10
 -13   6   1    2.80    2.80
  13   6  -1    9.70    2.60
 -13   6   1    6.20    4.80
  13   6  -1    6.80    3.00
 -12  -6   1    2.00    2.30
  12  -6  -1    3.40    2.60
 -12  -6   1    3.20    2.10
  12  -6  -1    4.10    3.00
 -12  -6   1    1.50    1.60
  12  -6  -1    5.10    2.80
  12  -6  -1    1.20    2.50
 -12   6   1    2.70    2.70
  12   6  -1    3.00    1.90
  12   6  -1    2.50    2.40
 -12   6   1    4.60    2.10
 -12   6   1    7.90    2.50
  12   6  -1    5.00    2.20
  12   6  -1    5.00    2.00
 -12   6   1    0.20    2.70
  11  -6  -1   18.40    3.30
  11  -6  -1   14.90    2.50
  11  -6  -1   15.50    3.10
  11  -6  -1   16.80    2.80
 -11  -6   1   15.40    2.50
 -11  -6   1   21.80    2.80
 -11  -6   1   16.10    2.80
 -11   6   1   16.10    2.90
 -11   6   1   17.70    2.70
  11   6  -1   17.70    2.40
  11   6  -1   23.00    2.70
 -11   6   1   19.80    3.50
  11   6  -1   21.80    2.40
  11   6  -1   17.50    3.00
 -11   6   1   16.10    3.20
  10  -6  -1    4.40    1.90
 -10  -6   1    1.60    1.70
 -10  -6   1   -0.10    1.50
 -10  -6   1   -0.40    1.90
  10  -6  -1    2.70    2.30
  10  -6  -1    2.20    2.00
  10  -6  -1    1.00    2.40
 -10   6   1    1.70    2.20
 -10   6   1    4.60    2.50
  10   6  -1    1.10    1.30
  10   6  -1    1.30    1.50
  10   6  -1    5.30    2.20
  10   6  -1    1.60    1.70
 -10   6   1    1.80    2.10
 -10   6   1    1.60    1.90
  -9  -6   1  124.29    5.70
   9  -6  -1  116.59    6.40
   9  -6  -1  120.29    6.10
  -9  -6   1  127.39    5.70
   9  -6  -1  114.09    6.00
   9  -6  -1  118.89    5.80
   9   6  -1  116.79    6.00
  -9   6   1  116.79    5.80
  -9   6   1  122.49    6.30
   9   6  -1  123.69    6.90
  -9   6   1  131.09    7.00
  -9   6   1  122.49    6.10
   9   6  -1  119.39    5.30
   9   6  -1  127.19    5.20
   8  -6  -1    5.10    2.30
  -8  -6   1    5.50    1.60
  -8  -6   1    7.00    1.80
   8  -6  -1    6.40    2.10
   8  -6  -1    5.60    1.80
   8  -6  -1    7.30    2.20
  -8  -6   1    6.70    1.70
  -8   6   1    5.70    3.10
  -8   6   1    2.80    1.60
   8   6  -1    5.70    1.60
   8   6  -1    6.00    1.50
   8   6  -1    7.40    2.20
   8   6  -1    9.20    1.60
  -8   6   1    6.30    2.20
  -8   6   1    9.20    2.00
   8   6  -1    7.20    1.50
  -7  -6   1    1.80    1.30
   7  -6  -1    0.70    1.80
   7  -6  -1    4.40    2.10
   7  -6  -1    2.10    1.80
   7  -6  -1    4.80    2.00
   7  -6  -1    3.10    1.70
  -7  -6   1    2.30    1.40
  -7  -6   1    0.80    1.30
   7   6  -1    2.70    1.20
   7   6  -1    2.40    1.70
   7   6  -1    3.20    1.40
  -7   6   1    1.00    2.70
  -7   6   1    3.60    1.70
  -7   6   1    3.00    1.70
   7   6  -1    1.80    1.20
  -7   6   1    0.40    1.70
   7   6  -1    1.20    1.20
   6  -6  -1    4.10    1.80
   6  -6  -1    7.80    2.00
   6  -6  -1   12.40    1.80
  -6  -6   1    9.10    1.50
  -6  -6   1    8.80    1.60
   6  -6  -1    8.80    2.20
   6  -6  -1   10.10    2.00
   6   6  -1    9.90    1.90
  -6   6   1    9.70    1.70
   6   6  -1   12.20    1.60
  -6   6   1    8.00    1.90
   6   6  -1   11.00    1.50
  -6   6   1    5.80    1.70
  -6   6   1   13.00    2.10
   6   6  -1    7.70    1.40
  -6   6   1    5.50    1.50
  -6   6   1    8.20    2.10
   6   6  -1    9.50    1.50
   5  -6  -1    1.40    1.70
  -5  -6   1    1.10    1.20
   5  -6  -1   -1.30    1.50
   5  -6  -1    0.90    1.40
  -5  -6   1    1.80    1.10
  -5  -6   1    1.40    1.20
  -5  -6   1    1.80    1.10
   5  -6  -1    0.70    1.30
   5  -6  -1    1.30    1.60
   5  -6  -1    2.00    1.80
  -5  -6   1    2.00    1.40
  -5   6   1    0.60    1.30
  -5   6   1    3.70    2.70
   5   6  -1    1.50    1.50
   5   6  -1    1.40    1.00
   5   6  -1    0.90    1.30
  -5   6   1    0.80    1.70
  -5   6   1    1.80    1.60
  -5   6   1   -0.90    1.30
  -5   6   1   -0.40    1.40
   5   6  -1    0.90    1.00
   5   6  -1    2.20    1.10
   5   6  -1    2.00    1.10
   4  -6  -1   -0.50    1.40
  -4  -6   1    0.90    0.80
   4  -6  -1   -0.40    1.80
  -4  -6   1    1.10    0.70
  -4  -6   1    2.30    1.10
   4  -6  -1   -1.80    1.40
  -4  -6   1    1.00    1.20
  -4  -6   1   -0.90    1.00
  -4  -6   1    0.00    0.90
   4  -6  -1    0.40    1.50
   4  -6  -1   -0.80    1.00
   4   6  -1    1.00    1.00
   4   6  -1    1.80    1.00
   4   6  -1   -1.60    1.30
  -4   6   1    2.10    1.90
   4   6  -1    1.30    1.00
   4   6  -1    0.50    0.90
  -4   6   1   -1.00    1.20
  -4   6   1    1.10    1.90
   4   6  -1    1.10    1.10
  -4   6   1    0.40    1.20
  -4   6   1    0.70    2.10
  -4   6   1   -0.40    1.10
   3  -6  -1   12.10    2.00
  -3  -6   1   12.30    1.70
  -3  -6   1   11.40    1.10
  -3  -6   1   12.70    2.00
   3  -6  -1   10.10    1.90
   3  -6  -1   10.70    1.40
  -3  -6   1   11.50    1.00
  -3  -6   1   12.80    1.60
  -3  -6   1   11.20    1.20
   3  -6  -1   11.60    1.70
  -3  -6   1   11.20    1.80
  -3  -6   1   12.10    1.20
  -3   6   1    9.50    1.30
   3   6  -1   11.00    1.70
   3   6  -1   11.10    1.60
  -3   6   1   11.20    1.70
  -3   6   1   14.80    2.40
  -3   6   1   11.30    3.00
   3   6  -1   11.80    1.50
  -3   6   1    9.10    1.40
  -3   6   1   12.10    2.20
   3   6  -1   12.10    1.30
  -3   6   1   13.40    1.60
   3   6  -1   13.70    1.40
   2  -6  -1   49.30    2.30
  -2  -6   1   46.30    2.80
  -2  -6   1   46.40    3.00
   2  -6  -1   48.70    3.00
   2  -6  -1   49.99    2.90
  -2  -6   1   47.30    2.20
   2  -6  -1   48.20    3.30
  -2  -6   1   47.50    2.20
  -2  -6   1   43.50    2.70
  -2  -6   1   44.80    2.80
   2  -6  -1   49.10    3.40
  -2   6   1   48.20    3.10
  -2   6   1   47.20    2.30
   2   6  -1   48.50    2.30
  -2   6   1   44.60    3.30
  -2   6   1   55.69    3.90
  -2   6   1   44.80    2.90
  -2   6   1   45.20    2.60
  -2   6   1   45.90    2.20
   2   6  -1   46.50    2.70
   2   6  -1   45.20    2.40
  -1  -6   1   10.00    1.60
   1  -6  -1    7.30    1.60
  -1  -6   1   10.90    1.60
  -1  -6   1    8.80    1.40
   1  -6  -1    8.10    1.60
  -1  -6   1    9.10    1.20
  -1  -6   1    8.80    1.60
   1  -6  -1    6.30    1.60
   1  -6  -1    8.80    1.50
  -1  -6   1   11.80    1.30
  -1   6   1   10.20    1.70
  -1   6   1    7.20    1.60
   1   6  -1    9.50    1.40
   1   6  -1    9.10    1.50
  -1   6   1   10.00    1.50
   1   6  -1    7.90    1.40
   1   6  -1   10.00    1.40
  -1   6   1    8.00    0.90
  -1   6   1   12.90    1.60
  -1   6   1    8.20    1.00
  -1   6   1    9.60    1.50
   0  -6   1   10.40    1.70
   0  -6   1   11.20    1.40
   0  -6   1    9.90    1.80
   0  -6  -1   12.10    1.60
   0  -6  -1   11.60    1.60
   0  -6  -1   13.50    2.00
   0  -6   1    8.30    1.60
   0  -6  -1   12.10    1.50
   0  -6  -1   15.10    2.00
   0  -6  -1   12.10    1.60
   0   6   1   11.70    1.60
   0   6   1   13.50    1.80
   0   6  -1   14.10    1.80
   0   6  -1   12.70    1.70
   0   6   1   10.60    2.40
   0   6   1   13.00    1.70
   0   6  -1   11.60    1.50
  -1  -6  -1  649.74   19.40
   1  -6   1  628.04   18.70
  -1  -6  -1  622.74   19.30
   1  -6   1  636.94   19.70
   1  -6   1  633.54   19.70
  -1  -6  -1  655.03   19.70
   1  -6   1  631.14   19.40
  -1  -6  -1  649.24   19.70
  -1  -6  -1  641.84   19.20
  -1  -6  -1  634.54   19.20
   1  -6   1  631.04   19.20
   1  -6   1  642.24   19.20
  -1   6  -1  605.24   19.20
  -1   6  -1  631.34   19.40
   1   6   1  643.44   19.30
  -1   6  -1  639.74   18.70
   1   6   1  619.84   19.60
   1   6   1  631.74   19.20
  -1   6  -1  668.43   19.40
  -1   6  -1  645.04   19.70
  -1   6  -1  633.44   19.60
   2  -6   1    1.30    1.00
  -2  -6  -1    0.80    1.30
  -2  -6  -1   -0.70    0.70
   2  -6   1    0.60    1.40
  -2  -6  -1    1.30    1.10
  -2  -6  -1    0.30    1.30
   2  -6   1    2.30    1.40
  -2  -6  -1    0.00    1.20
   2  -6   1   -0.10    1.10
   2  -6   1   -1.50    1.30
  -2  -6  -1   -1.60    1.10
  -2  -6  -1    0.30    1.10
  -2   6  -1    0.80    1.30
   2   6   1    1.20    1.20
  -2   6  -1   -2.10    1.20
  -2   6  -1   -0.30    1.10
   2   6   1   -0.70    1.20
   2   6   1    1.50    1.20
  -2   6  -1   -0.70    1.20
  -2   6  -1    0.40    1.20
  -2   6  -1    2.90    1.60
   2   6   1    1.10    1.20
   3  -6   1    2.80    1.50
  -3  -6  -1    4.10    1.20
   3  -6   1    3.00    1.30
   3  -6   1    2.70    1.60
   3  -6   1    4.80    2.40
   3  -6   1    7.20    2.60
  -3  -6  -1    3.80    1.10
   3  -6   1    4.90    1.40
  -3  -6  -1    4.30    1.40
  -3  -6  -1    6.60    1.50
  -3   6  -1    4.00    1.60
   3   6   1    3.40    1.30
   3   6   1    2.30    0.90
  -3   6  -1    4.60    1.50
  -3   6  -1    3.00    1.40
   3   6   1    2.70    1.40
  -3   6  -1    3.90    1.40
  -3   6  -1    4.80    1.60
   3   6   1    4.80    1.50
   4  -6   1   34.30    3.10
  -4  -6  -1   26.00    2.10
  -4  -6  -1   28.40    2.50
  -4  -6  -1   29.60    2.20
  -4  -6  -1   27.50    2.70
  -4  -6  -1   26.50    2.70
   4  -6   1   39.20    3.40
   4  -6   1   38.70    3.20
  -4  -6  -1   28.60    2.30
  -4   6  -1   36.60    3.10
   4   6   1   29.60    2.60
   4   6   1   26.80    2.60
  -4   6  -1   38.80    3.00
   4   6   1   29.80    2.10
   4   6   1   26.20    2.50
  -4   6  -1   31.30    2.70
   4   6   1   30.00    2.60
  -4   6  -1   36.30    2.80
  -5  -6  -1    4.70    2.00
  -5  -6  -1    5.70    1.50
   5  -6   1    7.10    1.50
  -5  -6  -1    7.90    1.60
   5  -6   1    5.40    1.80
  -5  -6  -1    6.20    1.40
  -5  -6  -1    5.90    1.60
   5  -6   1    5.00    1.80
   5  -6   1    3.70    1.50
   5  -6   1    5.00    1.90
  -5  -6  -1    8.90    1.70
   5  -6   1    3.70    1.70
  -5   6  -1    5.00    2.00
   5   6   1    8.30    1.60
  -5   6  -1    3.60    1.60
  -5   6  -1    7.30    1.80
   5   6   1    6.60    1.30
   5   6   1    6.30    1.50
   5   6   1    6.50    1.80
  -5   6  -1    4.30    1.60
  -5   6  -1    7.50    1.60
   5   6   1    7.60    1.70
  -5   6  -1    6.40    1.70
  -6  -6  -1   -0.30    1.40
  -6  -6  -1    2.00    1.10
   6  -6   1    0.00    1.60
   6  -6   1    1.80    1.80
   6  -6   1    0.60    1.60
   6  -6   1    3.30    1.40
   6  -6   1    1.60    1.40
   6  -6   1    4.50    2.40
  -6  -6  -1    2.80    1.40
  -6  -6  -1    0.60    1.20
   6   6   1   -0.10    1.40
   6   6   1    1.50    1.30
  -6   6  -1    0.40    1.50
   6   6   1    2.10    1.70
   6   6   1    2.30    1.20
  -6   6  -1    1.20    1.70
  -6   6  -1    0.20    1.40
  -6   6  -1    1.90    2.70
  -6   6  -1    0.20    1.60
   7  -6   1   53.29    4.00
  -7  -6  -1   51.59    3.90
   7  -6   1   53.09    3.70
  -7  -6  -1   55.09    3.60
   7  -6   1   54.99    3.90
  -7  -6  -1   56.59    3.70
  -7  -6  -1   56.39    2.80
   7  -6   1   48.70    4.30
   7  -6   1   56.49    4.20
  -7   6  -1   53.19    4.00
  -7   6  -1   52.89    3.80
  -7   6  -1   55.19    4.50
   7   6   1   54.59    3.90
   7   6   1   51.89    4.00
   7   6   1   48.90    3.10
  -7   6  -1   58.79    4.00
   8  -6   1    3.30    2.20
  -8  -6  -1    3.90    1.20
   8  -6   1    1.10    2.20
  -8  -6  -1    1.80    1.60
  -8  -6  -1    4.40    1.70
   8  -6   1    2.70    2.00
  -8  -6  -1    1.40    1.70
  -8   6  -1    2.10    2.20
  -8   6  -1    0.70    1.80
  -8   6  -1   -0.20    1.90
   8   6   1    3.00    1.70
  -8   6  -1    3.90    1.80
   8   6   1    4.30    2.00
   8   6   1    2.10    1.60
   9  -6   1    2.10    2.20
   9  -6   1    2.10    2.20
   9  -6   1    7.40    2.00
   9  -6   1   11.40    2.70
  -9  -6  -1    7.20    2.00
  -9  -6  -1    6.80    2.00
  -9   6  -1   10.50    2.70
   9   6   1    3.30    1.50
   9   6   1    3.60    1.90
  -9   6  -1    7.60    2.60
  -9   6  -1    3.80    1.80
   9   6   1    6.60    2.30
  -9   6  -1    5.70    2.40
 -10  -6  -1    6.40    2.10
 -10  -6  -1   12.30    1.60
  10  -6   1    7.80    2.20
  10  -6   1    6.20    2.80
  10  -6   1   12.10    2.90
  10  -6   1   10.10    2.70
 -10  -6  -1    7.70    2.20
 -10  -6  -1   13.30    2.70
 -10   6  -1   18.00    5.00
 -10   6  -1    7.80    2.20
 -10   6  -1    9.70    2.80
  10   6   1    8.40    2.50
  10   6   1   16.30    2.60
  10   6   1    9.00    2.00
 -10   6  -1   10.70    4.00
 -11  -6  -1    1.00    1.70
 -11  -6  -1    1.80    2.40
 -11  -6  -1   -0.10    1.90
  11  -6   1    3.30    2.70
 -11  -6  -1   -1.70    1.40
  11  -6   1   -0.90    1.80
  11  -6   1    0.00    2.60
  11  -6   1   -0.40    2.10
  11   6   1   -1.40    1.50
 -11   6  -1    0.50    2.60
 -11   6  -1   -0.90    1.80
  11   6   1    1.00    2.00
 -11   6  -1   -1.70    2.00
  11   6   1    0.90    1.60
 -11   6  -1   -1.00    2.40
  11   6   1    5.30    2.50
  12  -6   1   44.70    5.00
 -12  -6  -1   47.90    4.30
 -12  -6  -1   63.09    5.50
  12  -6   1   57.79    5.60
  12  -6   1   60.19    5.20
 -12  -6  -1   53.09    5.00
 -12   6  -1   50.09    5.80
 -12   6  -1   58.09    5.70
  12   6   1   57.69    5.10
  12   6   1   59.59    4.20
  12   6   1   62.89    4.90
 -12   6  -1   54.49    4.90
 -12   6  -1   53.09    4.50
  12   6   1   50.09    4.10
 -13  -6  -1   -1.10    2.60
  13  -6   1    1.50    2.40
  13  -6   1    1.60    2.80
 -13  -6  -1    1.30    2.30
  13  -6   1    0.90    3.10
 -13  -6  -1    0.30    1.90
 -13   6  -1   -1.20    2.40
  13   6   1   -3.40    1.80
  13   6   1    3.10    2.40
 -13   6  -1    0.90    2.90
  13   6   1    0.90    2.30
  13   6   1    2.10    2.60
 -13   6  -1   -3.10    2.40
 -13   6  -1    0.70    2.20
  14  -6   1    2.00    2.70
  14  -6   1    2.70    3.00
 -14  -6  -1    5.50    3.10
 -14  -6  -1    6.20    2.20
  14  -6   1    3.10    3.50
 -14  -6  -1    6.20    2.60
  14   6   1    6.10    2.80
 -14   6  -1    5.60    3.10
 -14   6  -1    7.50    3.30
  14   6   1    4.10    3.00
 -14   6  -1    5.70    3.40
 -15  -6  -1    1.60    2.40
  15  -6   1    3.90    3.50
 -15  -6  -1    1.30    3.00
  15  -6   1    1.50    3.10
 -15   6  -1   -2.20    2.90
  15   6   1    0.00    2.60
 -15   6  -1   -3.30    3.10
  15   6   1   -0.60    3.00
 -16  -6  -1    7.10    3.70
 -16  -6  -1    4.10    2.90
  16  -6   1    5.00    3.40
  16  -6   1    0.20    3.50
  16   6   1    8.70    3.80
 -16   6  -1    1.60    3.50
  16   6   1    1.90    3.00
 -16   6  -1    8.60    4.10
 -17  -7   1   86.79    7.40
 -17  -7   1   85.29    6.40
  17  -7  -1   78.29    7.00
  17   7  -1   74.29    6.90
 -17   7   1   70.29    7.40
  17   7  -1   68.29    6.30
 -17   7   1   78.69    7.80
  16  -7  -1   17.90    4.10
  16  -7  -1   13.40    4.20
 -16  -7   1   24.80    4.00
 -16  -7   1   21.30    4.10
 -16   7   1   22.60    4.40
  16   7  -1   22.00    3.70
  16   7  -1   22.40    4.30
 -16   7   1   21.50    4.70
 -15  -7   1   15.90    3.20
  15  -7  -1   10.60    3.70
 -15  -7   1   14.20    3.60
  15  -7  -1   15.80    3.60
 -15  -7   1    8.80    2.60
  15   7  -1    9.60    3.40
 -15   7   1   19.10    4.20
  15   7  -1   15.90    3.30
 -14  -7   1  100.89    6.00
  14  -7  -1  105.09    7.20
  14  -7  -1  106.59    7.20
 -14  -7   1   97.59    6.20
  14  -7  -1  106.99    7.30
 -14  -7   1   99.99    8.60
 -14   7   1  108.09    7.30
  14   7  -1  103.49    7.10
  14   7  -1   96.59    5.70
  14   7  -1  104.19    6.10
  13  -7  -1    9.80    2.70
 -13  -7   1    3.30    2.60
 -13  -7   1    8.30    2.60
  13  -7  -1    4.80    3.50
  13  -7  -1    8.20    3.00
 -13  -7   1    3.30    1.90
  13  -7  -1    9.90    3.10
  13   7  -1    6.00    2.90
 -13   7   1    3.50    2.10
  13   7  -1    6.60    2.10
 -13   7   1   12.90    3.70
 -13   7   1    7.90    3.20
  13   7  -1   10.60    2.10
  13   7  -1    4.40    2.40
 -13   7   1    6.10    2.60
 -12  -7   1  150.08    7.20
 -12  -7   1  148.09    7.00
  12  -7  -1  130.09    7.60
  12  -7  -1  141.69    7.70
  12  -7  -1  146.09    7.60
  12  -7  -1  134.99    7.00
 -12  -7   1  136.59    6.70
 -12   7   1  139.09    7.70
  12   7  -1  134.19    7.30
 -12   7   1  136.09    8.30
  12   7  -1  136.59    6.20
 -12   7   1  130.59    6.70
  12   7  -1  145.59    6.70
  12   7  -1  137.19    6.30
 -12   7   1  128.29   10.50
 -11  -7   1    4.30    1.90
  11  -7  -1    0.30    2.50
 -11  -7   1   -0.20    2.10
 -11  -7   1    5.80    2.00
  11  -7  -1    3.50    2.70
  11  -7  -1    3.80    2.20
  11  -7  -1    8.60    2.50
 -11   7   1   -0.30    2.50
  11   7  -1    3.60    1.70
 -11   7   1    4.50    3.00
  11   7  -1    6.00    2.10
  11   7  -1    8.60    2.70
  11   7  -1    4.10    1.80
 -11   7   1    3.10    2.10
 -11   7   1    3.60    2.80
  10  -7  -1   24.90    3.50
 -10  -7   1   22.40    2.90
 -10  -7   1   26.00    3.00
  10  -7  -1   26.80    3.40
 -10  -7   1   17.70    2.50
  10   7  -1   23.20    2.70
  10   7  -1   18.20    2.40
 -10   7   1   23.30    3.30
 -10   7   1   16.10    2.80
  10   7  -1   16.90    2.90
 -10   7   1   20.90    3.70
 -10   7   1   25.30    4.70
  10   7  -1   22.60    2.50
   9  -7  -1   58.79    4.60
  -9  -7   1   56.89    3.90
   9  -7  -1   46.50    4.30
  -9  -7   1   59.29    3.80
   9  -7  -1   48.80    4.00
  -9  -7   1   51.69    3.90
  -9   7   1   55.39    4.20
  -9   7   1   51.99    5.20
  -9   7   1   61.39    4.60
  -9   7   1   51.19    5.00
   9   7  -1   50.19    3.20
   9   7  -1   54.99    3.60
   9   7  -1   54.49    3.40
   9   7  -1   49.50    4.20
   8  -7  -1    0.20    2.00
  -8  -7   1    1.30    1.60
   8  -7  -1    2.70    2.50
  -8  -7   1   -0.70    1.30
  -8  -7   1    3.00    1.30
   8  -7  -1    0.10    2.20
   8  -7  -1   -0.70    1.50
   8   7  -1    2.30    1.40
   8   7  -1    0.90    1.30
  -8   7   1   -1.20    2.80
   8   7  -1    0.40    1.70
   8   7  -1   -0.60    1.40
   8   7  -1    1.80    2.20
  -8   7   1   -0.60    1.90
  -8   7   1   -1.70    1.70
  -7  -7   1   64.29    3.50
   7  -7  -1   60.39    4.70
  -7  -7   1   56.69    3.50
   7  -7  -1   50.99    3.70
   7  -7  -1   54.19    3.90
  -7  -7   1   56.39    3.50
   7  -7  -1   54.79    4.10
   7  -7  -1   62.29    4.70
  -7  -7   1   64.89    3.40
   7   7  -1   59.89    3.20
  -7   7   1   55.99    4.60
   7   7  -1   60.09    3.50
  -7   7   1   65.39    5.00
  -7   7   1   54.49    3.80
   7   7  -1   59.99    3.30
   7   7  -1   55.99    3.20
   7   7  -1   56.09    3.90
  -6  -7   1   69.29    3.40
   6  -7  -1   63.49    4.60
   6  -7  -1   72.99    4.50
  -6  -7   1   72.39    3.20
   6  -7  -1   66.89    3.70
   6  -7  -1   70.39    4.20
  -6  -7   1   73.59    3.70
   6  -7  -1   69.89    4.20
  -6  -7   1   66.69    3.70
   6  -7  -1   74.99    4.00
   6   7  -1   69.99    4.10
   6   7  -1   74.09    3.50
   6   7  -1   71.09    3.30
  -6   7   1   71.69    4.30
  -6   7   1   70.59    3.80
  -6   7   1   74.29    3.90
   6   7  -1   65.19    3.30
   6   7  -1   72.59    3.50
  -6   7   1   62.89    4.60
  -5  -7   1   35.00    2.30
  -5  -7   1   34.40    2.70
   5  -7  -1   29.90    3.50
  -5  -7   1   33.80    2.10
   5  -7  -1   33.00    3.10
   5  -7  -1   38.50    3.10
   5  -7  -1   32.90    3.20
   5  -7  -1   36.70    2.90
  -5   7   1   31.10    3.10
   5   7  -1   32.60    2.10
   5   7  -1   37.60    2.40
  -5   7   1   36.50    2.80
  -5   7   1   34.20    3.60
   5   7  -1   34.70    3.00
   5   7  -1   34.50    2.40
  -5   7   1   38.90    4.10
   5   7  -1   37.30    2.40
  -5   7   1   32.10    2.60
  -5   7   1   32.40    3.70
  -4  -7   1  441.16   13.70
   4  -7  -1  467.55   14.70
  -4  -7   1  463.35   13.80
   4  -7  -1  451.25   14.70
  -4  -7   1  456.55   14.50
   4  -7  -1  454.45   15.30
  -4  -7   1  456.55   14.80
  -4  -7   1  467.95   14.50
   4  -7  -1  456.75   15.60
   4  -7  -1  449.76   14.60
  -4  -7   1  454.45   14.70
   4  -7  -1  444.36   14.20
  -4  -7   1  467.25   13.60
   4   7  -1  457.35   14.10
  -4   7   1  454.45   14.50
  -4   7   1  465.15   14.30
   4   7  -1  460.35   13.80
   4   7  -1  457.55   14.80
  -4   7   1  453.25   14.10
   4   7  -1  457.65   14.30
   4   7  -1  469.55   14.10
  -4   7   1  455.95   14.60
   4   7  -1  439.06   14.30
  -4   7   1  483.15   14.80
  -3  -7   1   96.59    3.40
   3  -7  -1  102.39    5.00
   3  -7  -1   91.59    3.80
  -3  -7   1   94.89    4.40
   3  -7  -1   99.99    4.40
  -3  -7   1   88.19    4.20
  -3  -7   1   87.19    4.20
  -3  -7   1   95.29    3.30
  -3  -7   1   96.39    3.50
  -3  -7   1   89.99    4.30
   3  -7  -1   90.29    4.30
   3  -7  -1  110.79    5.60
   3   7  -1   97.09    3.90
   3   7  -1   90.59    4.30
   3   7  -1   94.29    4.00
  -3   7   1   97.89    4.50
   3   7  -1   96.09    4.10
   3   7  -1   98.49    3.80
  -3   7   1   94.89    3.80
  -3   7   1   95.59    3.70
  -3   7   1   93.99    4.20
  -2  -7   1  434.76   13.80
  -2  -7   1  432.06   13.20
  -2  -7   1  460.35   13.50
   2  -7  -1  427.06   13.10
   2  -7  -1  420.76   13.80
   2  -7  -1  436.66   14.40
   2  -7  -1  431.66   14.30
   2  -7  -1  444.86   13.80
   2  -7  -1  444.46   13.80
  -2  -7   1  434.86   13.90
  -2  -7   1  417.86   13.90
  -2  -7   1  439.46   13.80
  -2   7   1  432.36   14.30
  -2   7   1  449.16   13.90
  -2   7   1  433.66   13.70
   2   7  -1  440.36   13.80
  -2   7   1  436.66   14.30
  -2   7   1  428.26   13.80
   2   7  -1  436.56   13.40
  -2   7   1  432.56   13.10
   2   7  -1  434.96   13.40
  -2   7   1  432.16   13.20
   1  -7  -1   14.90    2.10
   1  -7  -1   12.80    2.10
  -1  -7   1   12.50    1.70
  -1  -7   1   12.20    1.80
  -1  -7   1   16.60    1.80
   1  -7  -1   14.00    1.80
   1  -7  -1   17.70    1.90
  -1  -7   1   14.60    1.90
  -1   7   1   16.10    1.90
  -1   7   1   15.90    2.30
  -1   7   1   15.10    1.80
  -1   7   1   14.00    1.30
  -1   7   1   16.40    1.90
  -1   7   1   12.40    1.30
   1   7  -1   16.60    2.10
   1   7  -1   14.70    1.80
   1   7  -1   15.50    1.70
  -1   7   1   15.30    2.00
   0  -7  -1   91.19    4.60
   0  -7   1   95.29    4.40
   0  -7  -1   88.49    4.00
   0  -7   1   90.39    3.80
   0  -7  -1   95.79    4.20
   0  -7   1  100.89    4.30
   0  -7   1   95.59    4.40
   0  -7  -1   92.69    4.00
   0  -7  -1   94.39    4.50
   0  -7   1   98.09    4.40
   0  -7  -1   92.69    4.00
   0   7   1   90.89    4.20
   0   7  -1   92.39    4.10
   0   7   1   90.79    4.50
   0   7   1   92.39    4.10
   0   7   1   89.49    4.10
   0   7  -1   90.49    4.20
   0   7  -1   92.49    4.50
   0   7   1   94.39    4.40
   0   7  -1   94.29    4.00
  -1  -7  -1   56.59    3.20
  -1  -7  -1   48.90    2.80
  -1  -7  -1   56.79    3.00
   1  -7   1   48.70    2.20
   1  -7   1   50.89    3.50
  -1  -7  -1   58.79    3.40
   1  -7   1   50.79    3.00
   1  -7   1   51.99    3.40
   1  -7   1   51.49    2.90
   1  -7   1   44.70    3.30
  -1  -7  -1   57.19    3.40
  -1  -7  -1   54.99    3.50
  -1   7  -1   52.39    3.30
  -1   7  -1   47.90    3.10
   1   7   1   60.99    3.30
   1   7   1   61.39    3.20
  -1   7  -1   47.50    3.20
  -1   7  -1   47.40    3.00
  -1   7  -1   48.50    2.30
   1   7   1   57.69    3.00
  -2  -7  -1  548.45   16.70
   2  -7   1  558.04   17.50
   2  -7   1  538.35   18.30
   2  -7   1  544.15   17.10
  -2  -7  -1  548.85   17.00
   2  -7   1  538.65   16.40
  -2  -7  -1  546.15   17.30
  -2  -7  -1  542.85   16.70
   2  -7   1  550.24   17.20
  -2  -7  -1  541.95   17.30
   2  -7   1  546.75   16.90
   2   7   1  542.65   17.00
   2   7   1  546.65   16.80
  -2   7  -1  540.15   16.90
  -2   7  -1  560.34   17.00
   2   7   1  539.85   16.80
  -2   7  -1  541.75   17.40
  -2   7  -1  550.04   16.40
   3  -7   1  267.47    9.60
  -3  -7  -1  263.77    8.70
  -3  -7  -1  269.37    8.60
  -3  -7  -1  258.37    9.30
  -3  -7  -1  269.37    9.10
  -3  -7  -1  265.37    8.20
   3  -7   1  274.87    9.10
  -3  -7  -1  263.87    9.30
   3  -7   1  243.18    9.50
   3  -7   1  265.07    9.70
  -3  -7  -1  258.77    9.10
   3  -7   1  261.67    9.30
   3   7   1  266.17    8.20
   3   7   1  268.47    8.90
  -3   7  -1  259.77    9.00
  -3   7  -1  271.57    9.70
   3   7   1  267.97    9.20
  -3   7  -1  271.77    9.20
  -3   7  -1  259.37    9.10
   3   7   1  261.07    9.20
   3   7   1  266.87    9.10
  -3   7  -1  261.17    8.70
  -4  -7  -1   64.59    3.20
  -4  -7  -1   65.19    3.80
  -4  -7  -1   63.19    3.50
   4  -7   1   68.39    4.40
  -4  -7  -1   67.69    3.40
   4  -7   1   63.79    3.30
  -4  -7  -1   68.09    3.80
   4  -7   1   67.49    5.40
   4  -7   1   68.99    4.00
  -4   7  -1   66.69    4.10
  -4   7  -1   71.49    3.70
   4   7   1   69.79    3.50
  -4   7  -1   68.19    3.90
  -4   7  -1   70.69    3.70
   4   7   1   59.79    3.70
  -4   7  -1   74.19    3.90
   4   7   1   68.09    3.60
   4   7   1   66.29    2.90
   4   7   1   62.19    3.60
   5  -7   1   65.99    4.20
   5  -7   1   62.59    3.40
  -5  -7  -1   67.59    4.00
   5  -7   1   62.79    4.00
  -5  -7  -1   68.19    3.40
  -5  -7  -1   67.09    3.90
   5  -7   1   66.79    5.50
   5  -7   1   73.89    4.50
  -5  -7  -1   69.99    3.10
  -5   7  -1   75.69    4.20
  -5   7  -1   64.09    3.70
  -5   7  -1   65.39    4.20
  -5   7  -1   71.69    4.50
   5   7   1   68.39    3.10
   5   7   1   64.89    3.60
  -5   7  -1   70.59    3.90
   5   7   1   67.79    3.90
   5   7   1   67.69    3.80
  -6  -7  -1   76.09    4.30
   6  -7   1   79.39    4.10
   6  -7   1   76.39    4.80
   6  -7   1   83.09    4.80
   6  -7   1   82.99    4.50
  -6  -7  -1   73.59    3.40
  -6  -7  -1   75.19    4.30
  -6  -7  -1   78.69    3.90
   6  -7   1   72.59    5.00
   6  -7   1   80.29    4.30
  -6   7  -1   84.99    4.50
  -6   7  -1   73.79    5.00
  -6   7  -1   80.59    4.40
  -6   7  -1   77.29    4.10
   6   7   1   77.59    4.30
   6   7   1   78.89    4.10
   6   7   1   82.19    4.30
   6   7   1   78.19    3.60
  -7  -7  -1  265.47    9.80
   7  -7   1  248.88    9.50
   7  -7   1  254.57   10.30
  -7  -7  -1  264.37    9.70
   7  -7   1  269.47   10.60
   7  -7   1  269.17    9.80
   7  -7   1  266.97   10.00
  -7  -7  -1  260.17    9.20
  -7  -7  -1  252.47    8.60
   7   7   1  258.77    9.00
  -7   7  -1  255.17    9.70
   7   7   1  262.57   10.40
  -7   7  -1  280.27    9.90
   7   7   1  265.27    9.80
   7   7   1  267.47    9.30
   8  -7   1  141.99    6.60
   8  -7   1  125.59    6.90
   8  -7   1  141.49    6.90
  -8  -7  -1  139.19    6.30
  -8  -7  -1  133.49    6.40
   8  -7   1  131.19    6.20
  -8  -7  -1  131.59    6.00
  -8   7  -1  139.19    6.40
  -8   7  -1  131.19    6.80
  -8   7  -1  130.59    6.40
   8   7   1  136.09    6.40
   8   7   1  136.39    6.00
   8   7   1  138.19    6.10
  -9  -7  -1   68.99    4.60
  -9  -7  -1   69.29    3.30
   9  -7   1   58.79    4.50
   9  -7   1   79.69    5.40
   9  -7   1   79.19    5.00
  -9  -7  -1   70.89    5.30
  -9  -7  -1   66.99    4.70
   9  -7   1   66.59    5.40
  -9   7  -1   68.49    5.60
   9   7   1   77.49    4.90
   9   7   1   75.59    4.60
  -9   7  -1   70.09    4.90
  -9   7  -1   64.49    5.10
  -9   7  -1   65.79    5.00
   9   7   1   69.09    4.20
  10  -7   1   79.69    6.90
  10  -7   1   86.59    6.00
  10  -7   1   86.19    5.60
 -10  -7  -1   85.19    5.50
 -10  -7  -1   97.49    5.60
  10  -7   1   93.69    6.30
 -10  -7  -1   88.89    5.40
 -10   7  -1   91.89    6.60
 -10   7  -1   83.19    5.70
  10   7   1   88.69    5.00
  10   7   1   93.29    5.20
 -10   7  -1   87.09    5.40
 -10   7  -1   87.69    5.90
  10   7   1   92.89    5.60
 -11  -7  -1   17.80    2.70
  11  -7   1   21.00    4.00
 -11  -7  -1   22.40    3.20
 -11  -7  -1   17.80    2.30
  11  -7   1   17.30    3.20
 -11  -7  -1   19.70    3.30
 -11   7  -1   11.90    3.20
 -11   7  -1   14.00    3.20
  11   7   1   21.40    3.10
 -11   7  -1   21.80    4.10
  11   7   1   15.60    2.40
  11   7   1   20.20    3.40
 -12  -7  -1  275.27   10.80
  12  -7   1  280.27   11.30
 -12  -7  -1  271.97   12.00
  12  -7   1  261.47   11.70
  12  -7   1  257.47   11.20
 -12  -7  -1  242.98   10.50
  12   7   1  274.87   10.90
  12   7   1  235.18   10.10
  12   7   1  236.38   11.30
 -12   7  -1  268.27   11.30
 -12   7  -1  272.27   12.10
 -12   7  -1  258.97   12.00
 -12   7  -1  241.18   15.00
 -13  -7  -1   19.30    3.40
 -13  -7  -1   19.10    3.60
  13  -7   1   24.40    4.00
  13  -7   1   17.50    3.80
  13  -7   1   22.40    4.10
 -13   7  -1   21.40    4.10
  13   7   1   19.80    2.80
  13   7   1   27.90    3.70
 -13   7  -1   13.00    2.90
  13   7   1   28.80    4.10
 -13   7  -1   28.00    5.90
 -13   7  -1   20.10    4.20
  14  -7   1  224.28   11.10
 -14  -7  -1  227.38   10.60
  14  -7   1  231.88   10.70
  14  -7   1  243.48   11.60
 -14  -7  -1  227.58   10.50
 -14  -7  -1  245.48   10.60
  14   7   1  247.48   11.10
  14   7   1  232.18   10.20
 -14   7  -1  237.08   11.20
 -14   7  -1  218.98   12.20
  15  -7   1   35.60    5.30
  15  -7   1   34.50    4.70
 -15  -7  -1   39.30    4.70
 -15  -7  -1   33.80    4.40
  15   7   1   36.90    4.90
 -15   7  -1   38.10    5.30
  15   7   1   39.30    4.40
 -15   7  -1   36.20    5.20
 -16  -7  -1   16.10    5.40
 -16  -7  -1   21.50    4.30
  16  -7   1   10.90    3.90
  16  -7   1   15.30    4.40
 -16   7  -1   25.10    6.10
  16   7   1   23.20    7.40
  16   7   1   23.60    4.10
 -16   7  -1   13.10    4.10
  16  -8  -1   -0.10    3.30
 -16  -8   1    1.20    4.50
 -16  -8   1    6.90    3.40
  16  -8  -1    2.80    3.50
  16   8  -1    2.70    4.70
 -16   8   1    2.20    3.60
 -16   8   1    4.10    3.70
 -15  -8   1   21.70    4.20
  15  -8  -1   24.50    4.10
  15  -8  -1   20.10    4.30
 -15  -8   1   18.20    3.20
 -15  -8   1   31.20    4.30
 -15   8   1   16.00    4.10
  15   8  -1   20.40    4.10
  15   8  -1   24.00    3.70
 -15   8   1   18.90    4.20
 -14  -8   1    4.80    2.30
 -14  -8   1    5.20    2.30
  14  -8  -1   -0.80    3.90
 -14  -8   1    2.00    3.30
  14  -8  -1    0.20    3.10
  14  -8  -1    8.10    3.60
  14   8  -1    3.50    2.20
 -14   8   1    3.00    3.30
  14   8  -1    7.40    3.20
 -14   8   1    8.90    4.70
  14   8  -1    6.90    2.70
  13  -8  -1    3.30    3.00
  13  -8  -1    0.00    3.70
  13  -8  -1    0.90    2.30
 -13  -8   1   -0.30    1.70
 -13  -8   1    2.30    2.10
 -13  -8   1    2.70    2.40
 -13   8   1    1.20    2.80
  13   8  -1    1.50    2.70
  13   8  -1    2.30    2.30
 -13   8   1    1.80    3.10
 -13   8   1    2.00    2.20
  13   8  -1    1.90    1.90
 -13   8   1   -1.70    2.40
 -12  -8   1    4.50    2.50
  12  -8  -1    1.30    2.60
 -12  -8   1    6.10    2.00
  12  -8  -1    0.80    3.00
  12  -8  -1    0.10    2.70
  12   8  -1    3.10    2.00
 -12   8   1    3.30    2.30
 -12   8   1    0.00    2.70
 -12   8   1    6.90    3.00
  12   8  -1    5.00    1.70
 -12   8   1    1.20    2.40
 -11  -8   1    1.60    2.20
  11  -8  -1    3.80    2.80
  11  -8  -1    2.40    2.90
 -11  -8   1    1.30    1.80
  11  -8  -1    2.00    2.10
  11  -8  -1   -0.20    2.10
 -11  -8   1    1.80    1.80
 -11   8   1   -1.20    2.10
  11   8  -1   -2.10    1.90
 -11   8   1    0.40    2.10
  11   8  -1    0.30    1.60
  11   8  -1   -0.90    1.40
 -11   8   1    3.10    3.00
  11   8  -1    3.30    2.60
 -11   8   1    4.70    2.80
 -10  -8   1   -0.40    1.90
 -10  -8   1    2.10    1.80
 -10  -8   1   -0.50    1.60
  10  -8  -1    2.90    2.60
  10  -8  -1    5.90    2.60
  10  -8  -1    3.80    2.80
  10  -8  -1   -0.70    2.00
 -10   8   1   -1.50    2.00
  10   8  -1   -0.40    1.50
 -10   8   1    4.50    2.70
  10   8  -1    4.00    1.90
 -10   8   1    1.60    2.10
  10   8  -1   -0.70    1.30
  10   8  -1    0.90    2.30
 -10   8   1   -1.20    2.30
  -9  -8   1   64.19    4.20
   9  -8  -1   67.19    5.30
   9  -8  -1   63.49    4.60
  -9  -8   1   67.09    4.30
   9  -8  -1   70.09    5.10
  -9  -8   1   62.09    4.20
   9  -8  -1   65.29    5.40
   9   8  -1   74.59    5.00
   9   8  -1   66.29    3.80
   9   8  -1   71.89    4.10
  -9   8   1   63.19    7.00
   9   8  -1   66.29    3.70
  -9   8   1   66.99    4.80
  -9   8   1   70.39    7.10
  -9   8   1   68.19    4.90
  -8  -8   1    9.50    1.60
  -8  -8   1    8.40    1.80
   8  -8  -1    9.80    4.20
  -8  -8   1    3.60    1.70
   8  -8  -1    5.40    2.00
  -8  -8   1    6.40    1.80
   8  -8  -1    6.70    2.50
   8  -8  -1    0.90    2.10
  -8   8   1    7.00    2.20
   8   8  -1    6.10    2.20
   8   8  -1    6.60    1.50
   8   8  -1    9.10    1.90
  -8   8   1    7.00    2.20
  -8   8   1    6.90    2.50
   8   8  -1    8.50    1.70
  -8   8   1    7.40    2.20
   8   8  -1    5.40    1.50
   7  -8  -1    1.10    1.90
   7  -8  -1   -0.20    2.10
  -7  -8   1    1.50    2.50
   7  -8  -1    2.70    1.80
  -7  -8   1    0.20    1.30
  -7  -8   1    0.40    1.40
   7  -8  -1    5.10    2.60
   7  -8  -1    1.90    2.00
  -7   8   1   -0.60    1.70
   7   8  -1    3.50    2.00
  -7   8   1    0.20    1.70
  -7   8   1   -1.30    1.90
   7   8  -1    2.10    1.40
  -7   8   1   -0.30    1.60
   7   8  -1    0.60    1.80
   7   8  -1    0.70    1.40
   6  -8  -1   52.79    3.90
   6  -8  -1   53.29    4.10
  -6  -8   1   55.69    3.40
   6  -8  -1   50.49    4.00
   6  -8  -1   51.79    3.10
  -6  -8   1   57.59    3.00
  -6  -8   1   53.59    2.70
   6  -8  -1   57.99    4.50
  -6   8   1   53.29    3.60
   6   8  -1   56.59    3.10
  -6   8   1   52.59    4.00
  -6   8   1   55.49    3.80
   6   8  -1   49.90    2.80
  -6   8   1   54.59    4.50
  -6   8   1   50.09    3.50
  -6   8   1   52.19    3.10
   6   8  -1   55.19    3.10
  -5  -8   1   12.20    1.90
  -5  -8   1   16.60    2.10
  -5  -8   1   13.50    1.50
   5  -8  -1   16.00    3.20
   5  -8  -1   13.00    2.40
   5  -8  -1   14.00    2.30
   5  -8  -1   16.40    2.40
  -5  -8   1   13.10    1.30
   5  -8  -1   12.50    2.00
   5  -8  -1   12.80    3.20
  -5  -8   1   14.80    2.40
   5   8  -1   16.00    1.80
  -5   8   1    9.20    1.90
  -5   8   1   13.90    2.40
   5   8  -1   12.80    1.30
  -5   8   1   13.10    2.20
  -5   8   1   15.80    1.80
  -5   8   1   13.70    1.90
  -5   8   1   14.60    2.10
   5   8  -1   12.90    2.30
  -5   8   1   12.40    2.20
   5   8  -1   12.60    1.70
   5   8  -1   13.90    1.70
  -4  -8   1    1.30    0.90
  -4  -8   1    0.00    0.70
   4  -8  -1    4.20    1.80
  -4  -8   1   -0.80    1.50
   4  -8  -1   -1.20    1.50
  -4  -8   1   -0.10    0.90
   4  -8  -1    1.30    1.50
  -4  -8   1    0.10    1.20
   4  -8  -1   -0.30    1.60
  -4  -8   1    1.50    1.30
   4  -8  -1   -0.70    1.10
   4  -8  -1   -0.20    1.50
  -4   8   1    0.80    1.70
  -4   8   1    0.90    1.30
  -4   8   1   -0.20    1.60
  -4   8   1   -0.10    1.30
  -4   8   1    1.00    1.30
  -4   8   1    0.60    1.50
   4   8  -1   -0.40    1.50
   4   8  -1    0.50    1.20
   4   8  -1    1.30    1.10
   4   8  -1    0.40    1.20
  -4   8   1    1.30    1.10
  -3  -8   1   14.00    1.50
  -3  -8   1   15.90    1.90
   3  -8  -1   15.70    1.80
   3  -8  -1   15.40    2.10
   3  -8  -1   15.60    3.20
   3  -8  -1   12.90    2.10
  -3  -8   1   12.70    1.80
  -3  -8   1   11.60    1.80
   3  -8  -1   18.10    3.10
  -3  -8   1   15.70    2.20
  -3  -8   1   13.90    1.60
  -3   8   1   15.70    2.10
  -3   8   1   17.20    2.10
  -3   8   1   15.00    1.60
  -3   8   1   12.20    2.00
   3   8  -1   14.10    1.60
  -3   8   1   13.30    1.50
   3   8  -1   16.50    1.80
   3   8  -1   14.20    1.80
   3   8  -1   16.50    1.80
  -3   8   1   11.50    1.70
  -3   8   1   14.60    3.80
  -2  -8   1   28.00    2.00
  -2  -8   1   29.90    2.70
  -2  -8   1   31.40    2.70
   2  -8  -1   31.30    3.20
  -2  -8   1   27.80    2.90
  -2  -8   1   29.30    2.00
   2  -8  -1   31.10    2.80
  -2  -8   1   31.10    2.70
   2  -8  -1   25.90    2.50
   2  -8  -1   29.90    3.30
  -2   8   1   31.30    2.70
  -2   8   1   31.10    1.80
  -2   8   1   28.90    3.20
  -2   8   1   28.40    1.90
  -2   8   1   23.60    2.80
  -2   8   1   32.20    2.90
   2   8  -1   26.80    2.50
  -2   8   1   29.00    2.50
  -1  -8   1  675.33   21.50
   1  -8  -1  704.23   21.40
   1  -8  -1  715.03   21.60
   1  -8  -1  692.03   21.90
   1  -8  -1  692.23   21.20
  -1  -8   1  705.63   20.90
  -1  -8   1  711.63   21.60
  -1  -8   1  680.23   21.40
   1  -8  -1  683.63   21.80
  -1  -8   1  693.73   20.80
  -1   8   1  683.53   20.30
   1   8  -1  694.53   21.40
   1   8  -1  690.93   21.40
   1   8  -1  696.63   21.10
   1   8  -1  669.83   21.30
  -1   8   1  692.33   21.30
  -1   8   1  694.73   21.80
  -1   8   1  708.63   21.40
  -1   8   1  705.33   20.30
   0  -8  -1  134.29    5.90
   0  -8  -1  128.29    5.20
   0  -8  -1  132.19    5.80
   0  -8   1  137.89    5.70
   0  -8  -1  132.09    5.20
   0  -8  -1  131.99    5.90
   0  -8   1  133.99    5.00
   0  -8  -1  135.39    5.60
   0  -8   1  133.59    5.70
   0  -8   1  131.49    5.70
   0  -8   1  134.39    5.10
   0   8  -1  128.89    5.10
   0   8   1  112.19    6.70
   0   8   1  141.09    5.40
   0   8  -1  127.89    5.40
   0   8  -1  132.59    5.50
   0   8   1  136.89    5.90
   0   8  -1  139.59    5.40
   0   8   1  140.59    6.40
   0   8   1  129.19    5.40
  -1  -8  -1   98.19    4.80
   1  -8   1   98.49    5.00
  -1  -8  -1   95.59    4.50
   1  -8   1  102.49    4.80
  -1  -8  -1   93.29    4.30
   1  -8   1   99.49    4.90
  -1  -8  -1  102.09    4.90
  -1  -8  -1  103.49    4.30
   1  -8   1  101.09    4.30
   1  -8   1   95.99    3.50
   1  -8   1   93.09    4.20
  -1  -8  -1  107.69    4.30
  -1   8  -1  101.89    4.50
  -1   8  -1   98.99    3.60
  -1   8  -1   96.89    4.50
  -1   8  -1   98.59    4.70
  -1   8  -1  105.39    4.90
   1   8   1   97.69    5.70
   1   8   1  109.69    4.80
  -2  -8  -1   87.89    3.90
  -2  -8  -1   96.69    4.00
   2  -8   1   89.59    3.50
  -2  -8  -1   89.59    4.60
   2  -8   1   91.59    4.80
   2  -8   1   86.99    4.80
   2  -8   1   89.99    4.30
  -2  -8  -1   85.19    4.50
  -2  -8  -1   88.69    4.30
  -2  -8  -1   89.69    4.10
   2  -8   1   92.29    4.60
   2  -8   1   84.09    4.00
  -2   8  -1   83.89    4.20
  -2   8  -1   89.19    4.80
   2   8   1   90.49    4.00
  -2   8  -1   88.89    5.20
  -2   8  -1   91.59    4.30
  -2   8  -1   86.69    4.30
  -2   8  -1   89.59    3.80
   2   8   1   94.09    4.30
   2   8   1   85.39    4.30
  -3  -8  -1    3.20    1.60
  -3  -8  -1    5.00    1.70
  -3  -8  -1    3.80    1.30
  -3  -8  -1    3.80    1.40
  -3  -8  -1    5.10    1.60
  -3  -8  -1    3.20    0.80
   3  -8   1    3.10    1.80
   3  -8   1    3.40    1.80
   3  -8   1    4.50    1.70
   3  -8   1    4.10    1.40
   3  -8   1    5.80    1.80
  -3   8  -1    8.20    3.10
   3   8   1    6.60    1.50
  -3   8  -1    2.90    1.40
   3   8   1    4.50    1.60
   3   8   1    3.50    0.80
   3   8   1    3.40    2.50
   3   8   1    5.50    1.70
   3   8   1    4.70    1.60
  -3   8  -1    2.00    1.60
  -3   8  -1    3.10    1.40
  -3   8  -1    1.20    1.40
   4  -8   1   32.40    2.50
   4  -8   1   33.00    2.80
   4  -8   1   30.00    3.60
   4  -8   1   29.60    2.90
  -4  -8  -1   28.60    2.80
   4  -8   1   27.30    3.10
   4  -8   1   31.20    3.30
  -4  -8  -1   30.00    3.00
  -4  -8  -1   30.20    2.40
  -4   8  -1   29.80    2.60
  -4   8  -1   27.10    4.90
   4   8   1   26.50    2.80
   4   8   1   29.10    2.70
  -4   8  -1   33.60    3.10
  -4   8  -1   29.30    2.80
   4   8   1   31.80    2.80
   4   8   1   31.10    1.90
  -5  -8  -1    0.90    1.40
   5  -8   1    1.00    1.80
   5  -8   1    1.90    1.40
   5  -8   1    1.70    1.40
   5  -8   1    1.10    1.70
   5  -8   1   -0.50    1.80
   5  -8   1    2.70    1.80
  -5  -8  -1   -0.50    1.20
  -5  -8  -1    0.00    1.00
  -5  -8  -1    0.40    1.50
   5   8   1    0.80    1.40
   5   8   1   -0.80    1.50
   5   8   1    0.70    1.20
  -5   8  -1   -0.90    1.60
  -5   8  -1    2.40    1.70
  -5   8  -1    1.30    1.60
  -5   8  -1   -0.20    1.50
   6  -8   1   19.00    2.80
   6  -8   1   12.00    4.50
  -6  -8  -1   21.20    2.80
   6  -8   1   20.00    2.70
   6  -8   1   16.00    2.30
   6  -8   1   14.10    2.60
  -6  -8  -1   19.00    1.90
  -6  -8  -1   16.80    2.00
  -6  -8  -1   20.90    3.00
  -6   8  -1   19.10    2.40
  -6   8  -1   27.30    3.70
   6   8   1   17.70    2.40
  -6   8  -1   14.70    2.30
  -6   8  -1   18.80    2.60
   6   8   1   20.00    2.00
   6   8   1   18.90    3.80
   6   8   1   16.90    2.60
  -7  -8  -1  120.09    5.70
  -7  -8  -1  117.29    5.70
   7  -8   1  106.69    5.50
   7  -8   1  105.19    6.10
   7  -8   1  112.39    6.50
  -7  -8  -1  120.49    5.10
   7  -8   1  117.59    5.90
   7  -8   1  113.69    6.10
  -7  -8  -1  119.59    5.20
   7   8   1  113.29    5.70
  -7   8  -1  117.59    5.80
  -7   8  -1  112.39    7.40
  -7   8  -1  115.19    5.60
   7   8   1  115.69    5.40
   7   8   1  112.69    5.30
  -7   8  -1  118.59    6.60
   7   8   1  115.39    4.80
  -8  -8  -1   16.00    2.30
  -8  -8  -1   17.40    1.80
   8  -8   1   18.70    2.90
   8  -8   1   19.10    3.20
   8  -8   1   15.30    2.70
  -8  -8  -1   20.40    2.60
  -8  -8  -1   18.10    2.80
  -8   8  -1   13.20    2.70
  -8   8  -1   18.10    2.80
  -8   8  -1   19.00    3.40
   8   8   1   19.20    2.40
   8   8   1   15.40    2.40
   8   8   1   14.50    2.60
   9  -8   1   34.40    4.00
  -9  -8  -1   42.80    4.00
   9  -8   1   47.50    4.90
   9  -8   1   43.70    4.20
  -9  -8  -1   38.60    3.80
  -9  -8  -1   41.20    4.00
   9   8   1   42.00    3.80
   9   8   1   41.30    3.40
  -9   8  -1   37.80    4.00
  -9   8  -1   45.50    4.50
  -9   8  -1   45.50    5.10
   9   8   1   47.90    4.30
  -9   8  -1   40.00    4.20
 -10  -8  -1   16.60    2.90
 -10  -8  -1   13.60    2.80
  10  -8   1   14.00    3.10
 -10  -8  -1   13.30    1.60
  10  -8   1   14.10    3.40
  10  -8   1   11.90    3.00
 -10  -8  -1    9.10    2.40
 -10   8  -1   11.40    3.20
  10   8   1   10.60    2.50
 -10   8  -1   15.40    2.90
  10   8   1   10.50    2.80
  10   8   1   16.40    2.40
 -10   8  -1   11.70    2.70
 -10   8  -1   14.30    3.20
 -11  -8  -1   40.10    4.10
  11  -8   1   39.60    4.90
 -11  -8  -1   41.30    4.50
 -11  -8  -1   51.99    4.80
  11  -8   1   44.40    5.00
  11  -8   1   48.10    5.40
 -11   8  -1   44.90    4.60
  11   8   1   50.79    4.40
 -11   8  -1   41.20    4.50
  11   8   1   56.19    4.90
 -11   8  -1   57.39    6.60
  11   8   1   48.70    4.00
 -11   8  -1   44.50    5.80
  12  -8   1   26.20    4.10
  12  -8   1   24.70    4.10
 -12  -8  -1   36.30    4.10
 -12  -8  -1   36.10    4.50
 -12  -8  -1   33.10    3.80
 -12   8  -1   22.40    4.00
  12   8   1   35.70    3.90
 -12   8  -1   34.20    3.90
  12   8   1   25.20    3.90
 -12   8  -1   22.00    3.50
 -12   8  -1   25.40    4.30
  13  -8   1   33.50    4.80
 -13  -8  -1   35.30    4.00
 -13  -8  -1   34.80    4.00
  13  -8   1   24.00    4.40
  13  -8   1   31.80    4.40
 -13  -8  -1   36.20    4.70
  13   8   1   27.30    3.50
 -13   8  -1   35.90    5.20
 -13   8  -1   32.50    4.50
  13   8   1   41.10    4.40
  13   8   1   37.70    4.70
  14  -8   1   12.70    3.70
 -14  -8  -1   13.40    3.40
  14  -8   1   12.20    4.10
  14  -8   1   10.90    3.40
 -14  -8  -1    5.30    3.10
 -14   8  -1    9.90    3.90
  14   8   1    9.00    3.00
  14   8   1   14.20    3.70
 -14   8  -1   15.30    5.30
 -15  -8  -1    2.10    2.80
  15  -8   1    2.70    3.90
 -15  -8  -1    4.80    3.10
  15  -8   1    1.80    3.10
 -15   8  -1   -1.70    3.20
  15   8   1    3.20    2.90
 -15   8  -1    7.00    3.90
  15   8   1    5.20    3.30
  16  -8   1    8.00    3.70
 -16  -8  -1   12.10    3.70
 -16  -8  -1   11.20    3.30
 -16   8  -1    8.00    3.70
  16   8   1   11.90    3.90
  16  -9  -1    9.10    4.10
 -16  -9   1   12.60    3.70
 -16  -9   1   10.70    3.20
  16  -9  -1   10.90    3.90
  16   9  -1   14.80    3.70
 -16   9   1    5.30    4.10
 -16   9   1    1.50    4.90
 -15  -9   1   35.00    4.40
  15  -9  -1   25.50    4.30
 -15  -9   1   46.70    5.10
  15  -9  -1   36.00    5.20
 -15   9   1   39.50    6.10
  15   9  -1   43.40    5.10
 -15   9   1   28.50    4.90
  15   9  -1   38.50    4.30
 -14  -9   1  249.48   10.50
  14  -9  -1  240.18   11.20
 -14  -9   1  242.08   11.00
  14  -9  -1  213.98   12.90
  14  -9  -1  229.88   11.50
 -14  -9   1  239.58   10.20
  14   9  -1  245.98   11.10
 -14   9   1  241.08   11.30
 -14   9   1  232.68   12.30
  14   9  -1  234.18    9.90
  13  -9  -1   -1.70    2.40
 -13  -9   1   -1.50    1.70
  13  -9  -1    1.60    3.30
 -13  -9   1    1.30    2.20
 -13  -9   1    1.30    2.60
  13  -9  -1    4.50    3.00
 -13   9   1    1.70    3.20
 -13   9   1   -3.50    2.80
 -13   9   1    5.00    2.70
  13   9  -1   -2.10    2.60
  13   9  -1    1.50    2.00
  13   9  -1    5.60    2.40
 -12  -9   1  676.23   22.50
 -12  -9   1  701.63   22.30
 -12  -9   1  695.23   22.60
  12  -9  -1  665.83   23.90
  12  -9  -1  693.33   23.10
  12  -9  -1  684.63   23.10
  12   9  -1  690.63   22.00
 -12   9   1  670.83   22.60
 -12   9   1  618.44   27.90
  12   9  -1  717.03   23.40
 -12   9   1  695.73   23.10
  12   9  -1  644.64   21.70
  11  -9  -1   18.20    3.20
  11  -9  -1   14.60    3.40
 -11  -9   1   21.00    3.00
 -11  -9   1   20.70    2.80
 -11  -9   1   21.10    3.10
  11  -9  -1   15.80    3.70
  11   9  -1   25.70    2.80
 -11   9   1   16.00    3.40
 -11   9   1   16.40    4.50
  11   9  -1   24.30    3.70
 -11   9   1   28.40    3.90
  11   9  -1   18.50    2.80
  11   9  -1   22.50    2.80
 -10  -9   1  146.49    6.80
 -10  -9   1  147.39    6.60
  10  -9  -1  135.99    7.20
  10  -9  -1  138.59    7.40
 -10  -9   1  135.09    6.60
  10  -9  -1  144.99    7.90
  10   9  -1  137.59    6.30
 -10   9   1  153.08    7.30
  10   9  -1  139.79    7.40
 -10   9   1  148.59    7.20
  10   9  -1  134.19    6.90
 -10   9   1  137.19    8.10
  10   9  -1  132.09    6.10
   9  -9  -1  662.73   22.80
  -9  -9   1  670.23   21.00
   9  -9  -1  665.83   23.00
  -9  -9   1  680.93   21.50
   9  -9  -1  704.83   22.10
  -9  -9   1  666.43   21.40
  -9   9   1  664.13   21.60
   9   9  -1  669.63   20.90
   9   9  -1  681.43   21.00
  -9   9   1  592.14   22.60
   9   9  -1  681.23   22.10
  -9   9   1  668.63   21.80
   9   9  -1  645.44   20.90
   8  -9  -1    4.00    2.00
  -8  -9   1    7.70    2.10
   8  -9  -1   13.60    4.70
   8  -9  -1    2.80    2.60
  -8  -9   1    5.80    1.80
  -8  -9   1    3.50    1.70
  -8  -9   1    5.00    1.30
   8  -9  -1    5.30    2.50
   8   9  -1    3.00    1.40
  -8   9   1    6.70    2.40
  -8   9   1    5.10    2.00
   8   9  -1    6.50    1.80
   8   9  -1    6.90    1.90
  -8   9   1    5.60    2.30
  -8   9   1    8.70    2.80
   8   9  -1    4.00    1.40
   8   9  -1    4.60    2.20
   7  -9  -1  139.69   10.10
   7  -9  -1  139.69    6.50
  -7  -9   1  150.68    5.50
   7  -9  -1  150.08    6.80
   7  -9  -1  145.49    6.80
  -7  -9   1  148.79    5.70
   7   9  -1  143.79    6.00
   7   9  -1  154.58    5.90
   7   9  -1  146.39    6.80
  -7   9   1  153.28    6.80
  -7   9   1  150.38    7.20
   7   9  -1  142.39    6.50
   7   9  -1  151.98    5.60
  -7   9   1  156.68    6.50
  -6  -9   1  208.98    7.20
  -6  -9   1  218.18    8.10
  -6  -9   1  201.58    7.00
   6  -9  -1  196.28    8.00
   6  -9  -1  215.78    8.40
   6  -9  -1  212.18    9.10
   6  -9  -1  242.48    9.70
  -6  -9   1  209.48    8.50
  -6  -9   1  213.78    8.00
   6  -9  -1  210.18    8.30
   6  -9  -1  206.98    7.70
   6   9  -1  207.48    8.40
  -6   9   1  212.18    7.90
  -6   9   1  204.38    8.80
  -6   9   1  209.38    9.10
   6   9  -1  206.08    7.50
   6   9  -1  205.58    7.60
   6   9  -1  209.08    7.10
  -6   9   1  204.68    7.60
  -6   9   1  219.28    8.40
   6   9  -1  212.58    7.50
   5  -9  -1   85.69    5.30
  -5  -9   1   79.89    3.60
   5  -9  -1   74.09    3.80
   5  -9  -1   76.49    4.40
   5  -9  -1   80.69    4.40
  -5  -9   1   79.19    3.20
  -5  -9   1   78.29    5.20
   5  -9  -1   85.79    4.70
  -5  -9   1   82.09    6.00
  -5  -9   1   79.29    4.20
  -5   9   1   83.79    4.00
  -5   9   1   98.69    6.40
   5   9  -1   81.39    4.80
  -5   9   1   75.79    3.70
   5   9  -1   80.69    4.00
  -5   9   1   80.39    4.30
  -5   9   1   75.39    4.90
  -5   9   1   80.89    4.70
   5   9  -1   87.99    3.90
   5   9  -1   78.29    7.00
  -4  -9   1  524.85   16.90
   4  -9  -1  529.85   17.80
   4  -9  -1  509.05   16.90
  -4  -9   1  536.95   17.00
   4  -9  -1  520.25   16.30
  -4  -9   1  541.85   15.70
   4  -9  -1  520.35   17.00
  -4  -9   1  521.05   15.60
   4  -9  -1  534.65   17.10
  -4  -9   1  530.75   17.30
  -4  -9   1  543.95   16.00
   4  -9  -1  528.85   17.70
  -4   9   1  528.45   17.10
  -4   9   1  555.44   17.90
   4   9  -1  506.25   16.40
   4   9  -1  536.65   16.40
   4   9  -1  544.35   17.20
  -4   9   1  518.85   16.20
  -4   9   1  516.25   17.00
   4   9  -1  536.55   16.80
  -4   9   1  534.75   16.40
  -3  -9   1  150.28    6.40
   3  -9  -1  142.99    5.60
  -3  -9   1  150.58    5.20
   3  -9  -1  150.28    6.80
  -3  -9   1  150.08    6.20
   3  -9  -1  156.58    7.00
   3  -9  -1  152.18    6.10
  -3  -9   1  148.89    6.20
   3  -9  -1  157.38    6.40
  -3   9   1  158.58    5.50
   3   9  -1  152.18    5.70
   3   9  -1  150.88    6.00
  -3   9   1  150.68    6.10
  -3   9   1  147.09    6.00
  -3   9   1  160.08    7.10
   3   9  -1  154.38    5.80
  -3   9   1  152.68    6.40
  -2  -9   1  660.23   20.70
  -2  -9   1  664.63   19.80
  -2  -9   1  650.83   20.70
   2  -9  -1  654.13   21.10
   2  -9  -1  650.83   20.40
   2  -9  -1  662.13   21.20
   2  -9  -1  659.23   20.50
   2  -9  -1  662.93   20.50
  -2  -9   1  659.83   20.60
  -2   9   1  650.63   20.50
   2   9  -1  654.83   20.50
  -2   9   1  673.73   21.20
  -2   9   1  635.04   20.30
  -2   9   1  655.83   19.50
  -2   9   1  656.43   21.20
  -2   9   1  654.73   19.50
  -2   9   1  679.13   20.60
   1  -9  -1  225.98    8.00
  -1  -9   1  225.78    8.40
   1  -9  -1  212.78    8.50
   1  -9  -1  220.18    8.10
  -1  -9   1  226.28    8.30
  -1  -9   1  227.38    7.80
   1  -9  -1  222.78    8.70
   1  -9  -1  223.38    7.90
  -1  -9   1  214.08    8.20
  -1   9   1  228.38    6.90
   1   9  -1  221.58    7.80
   1   9  -1  219.28    8.50
  -1   9   1  227.48    8.70
  -1   9   1  225.58    8.20
  -1   9   1  221.98    8.00
   1   9  -1  215.98    8.10
  -1   9   1  217.38    7.90
   0  -9  -1   17.80    4.40
   0  -9   1   20.60    2.40
   0  -9   1   20.10    2.20
   0  -9  -1   16.80    2.30
   0  -9  -1   18.60    2.00
   0  -9  -1   19.60    2.30
   0  -9   1   16.50    2.30
   0  -9  -1   23.80    2.50
   0  -9   1   20.60    2.50
   0  -9  -1   17.90    2.10
   0   9   1   21.80    2.50
   0   9   1   16.70    2.20
   0   9  -1   21.90    2.30
   0   9   1   20.80    2.30
   0   9   1   20.50    2.60
   0   9   1   18.40    2.20
   0   9  -1   20.00    2.30
   0   9  -1   22.10    2.70
   0   9  -1   19.60    2.30
   1  -9   1  105.79    4.50
  -1  -9  -1   95.19    5.00
  -1  -9  -1  107.19    4.90
   1  -9   1   97.59    3.50
   1  -9   1  104.59    5.10
   1  -9   1  102.69    5.10
  -1  -9  -1  101.09    5.10
  -1  -9  -1  100.19    4.50
   1  -9   1   97.19    5.20
  -1  -9  -1  105.09    4.40
   1   9   1  108.09    4.80
   1   9   1  103.39    4.90
   1   9   1  101.69    5.00
  -1   9  -1  106.19    4.80
  -1   9  -1  102.29    4.60
  -1   9  -1   99.59    3.60
  -1   9  -1  104.39    5.10
  -1   9  -1  105.69    4.90
  -2  -9  -1   37.00    2.60
  -2  -9  -1   36.70    3.20
   2  -9   1   32.30    3.30
  -2  -9  -1   35.60    3.20
   2  -9   1   34.90    3.50
   2  -9   1   34.20    3.40
   2  -9   1   30.00    2.00
  -2  -9  -1   36.10    3.20
  -2  -9  -1   33.10    3.00
   2  -9   1   29.00    2.90
  -2   9  -1   35.20    3.10
   2   9   1   26.80    3.50
   2   9   1   28.70    2.60
   2   9   1   34.50    3.00
  -2   9  -1   29.10    2.80
  -2   9  -1   32.50    2.80
  -2   9  -1   39.10    3.00
  -2   9  -1   29.20    3.30
   3  -9   1  128.29    5.70
   3  -9   1  137.89    5.30
  -3  -9  -1  140.49    6.10
  -3  -9  -1  131.49    5.90
  -3  -9  -1  132.39    6.10
   3  -9   1  141.39    6.60
   3  -9   1  138.19    6.30
   3  -9   1  137.09    6.10
  -3  -9  -1  145.59    5.30
  -3   9  -1  133.29    6.20
  -3   9  -1  133.69    5.20
   3   9   1  116.19    7.20
   3   9   1  133.69    5.80
   3   9   1  137.49    5.50
  -3   9  -1  145.99    6.50
   3   9   1  136.69    5.60
  -3   9  -1  138.79    5.80
  -3   9  -1  138.09    5.90
  -4  -9  -1  367.96   12.50
   4  -9   1  367.16   11.80
  -4  -9  -1  358.86   12.60
  -4  -9  -1  369.26   12.70
   4  -9   1  353.16   12.80
  -4  -9  -1  373.06   11.20
  -4  -9  -1  373.76   11.80
   4  -9   1  383.56   12.70
   4   9   1  366.86   12.20
  -4   9  -1  360.56   12.90
  -4   9  -1  351.26   12.30
  -4   9  -1  368.06   11.90
   4   9   1  366.96   11.20
   4   9   1  363.56   12.10
   4   9   1  381.56   12.60
  -4   9  -1  343.17   14.10
   4   9   1  361.96   12.50
  -4   9  -1  381.06   12.60
  -5  -9  -1    3.00    1.20
  -5  -9  -1    4.20    1.60
  -5  -9  -1    2.30    1.30
   5  -9   1    1.50    1.90
   5  -9   1    5.10    2.20
   5  -9   1    7.30    3.10
   5  -9   1    2.80    1.40
  -5   9  -1    3.40    1.70
   5   9   1    4.40    1.10
   5   9   1   -0.30    1.80
   5   9   1    0.90    1.30
  -5   9  -1    3.30    1.80
  -5   9  -1    1.00    2.30
  -5   9  -1    7.20    2.10
  -6  -9  -1  573.54   17.10
   6  -9   1  557.84   18.30
  -6  -9  -1  542.65   18.10
   6  -9   1  515.15   19.70
   6  -9   1  565.04   18.10
   6  -9   1  585.04   19.20
  -6  -9  -1  553.84   17.00
  -6   9  -1  562.64   19.00
   6   9   1  572.14   17.70
  -6   9  -1  522.35   18.60
   6   9   1  555.44   18.20
   6   9   1  553.34   17.00
  -6   9  -1  570.64   18.20
  -6   9  -1  559.14   17.70
  -6   9  -1  521.15   17.90
   6   9   1  538.35   18.60
   7  -9   1  191.88    8.60
   7  -9   1  204.78    9.10
  -7  -9  -1  199.88    8.30
   7  -9   1  188.38    8.70
  -7  -9  -1  195.08    8.10
   7  -9   1  191.78    8.20
  -7  -9  -1  202.48    7.30
  -7  -9  -1  196.98    7.10
  -7   9  -1  204.88    8.30
   7   9   1  190.48    7.00
  -7   9  -1  179.28    8.50
   7   9   1  193.38    7.60
   7   9   1  191.78    7.80
   7   9   1  196.38    8.20
  -7   9  -1  198.98    8.00
   8  -9   1   48.30    5.00
  -8  -9  -1   49.40    4.30
  -8  -9  -1   53.19    2.90
  -8  -9  -1   50.99    3.90
   8  -9   1   46.50    5.10
  -8  -9  -1   50.59    4.00
   8  -9   1   55.49    4.70
   8   9   1   47.50    3.70
   8   9   1   44.60    4.20
  -8   9  -1   48.50    4.30
   8   9   1   48.30    3.90
   8   9   1   40.10    3.40
  -8   9  -1   56.69    6.80
  -8   9  -1   47.00    4.30
  -8   9  -1   48.10    4.40
   9  -9   1    5.50    2.60
  -9  -9  -1   10.70    2.50
   9  -9   1   10.40    2.90
  -9  -9  -1   10.50    2.50
  -9  -9  -1    8.80    1.40
   9  -9   1    6.80    2.90
  -9  -9  -1   10.30    2.40
  -9   9  -1    5.00    2.70
   9   9   1    8.10    2.30
  -9   9  -1    4.80    2.00
   9   9   1    7.50    1.90
  -9   9  -1    8.80    2.60
  -9   9  -1    6.70    3.00
   9   9   1    7.90    2.60
 -10  -9  -1    4.00    2.40
  10  -9   1    6.90    3.20
  10  -9   1    5.90    3.10
  10  -9   1    2.90    3.80
 -10  -9  -1    6.20    2.30
 -10  -9  -1    8.20    2.40
 -10   9  -1    9.40    3.20
 -10   9  -1    2.70    2.60
  10   9   1   11.70    2.50
 -10   9  -1    6.60    2.20
  10   9   1    6.10    2.10
 -10   9  -1    9.60    3.10
  10   9   1    5.10    2.70
  11  -9   1   22.90    4.50
  11  -9   1   20.60    3.60
 -11  -9  -1   24.90    3.30
  11  -9   1   25.10    4.10
 -11  -9  -1   18.20    3.10
 -11  -9  -1   31.40    3.60
 -11   9  -1   17.30    3.20
 -11   9  -1   24.60    3.60
  11   9   1   19.50    5.20
  11   9   1   26.50    3.40
 -11   9  -1   23.30    4.40
  11   9   1   19.00    2.80
 -11   9  -1   25.80    3.90
 -12  -9  -1    5.00    2.70
  12  -9   1    5.70    3.50
  12  -9   1   11.50    4.90
  12  -9   1    7.80    3.20
 -12  -9  -1    9.20    2.90
 -12  -9  -1    9.20    2.70
  12   9   1    6.80    2.70
  12   9   1    6.40    3.00
  12   9   1    6.30    2.10
 -12   9  -1    7.30    3.40
 -12   9  -1    6.30    2.80
 -13  -9  -1    2.80    2.80
  13  -9   1   -2.90    3.10
  13  -9   1   -3.70    2.80
  13  -9   1   -0.10    3.00
 -13  -9  -1    0.80    2.30
 -13  -9  -1    2.80    2.80
  13   9   1    1.90    2.60
 -13   9  -1   -1.10    3.00
 -13   9  -1   -2.60    2.50
  13   9   1    3.20    2.90
 -13   9  -1   -0.80    3.20
  14  -9   1   73.69    7.10
 -14  -9  -1   82.39    6.30
 -14  -9  -1   71.49    6.10
  14  -9   1   67.59    6.60
  14  -9   1   78.89    7.10
  14   9   1   82.89    6.00
 -14   9  -1   54.09    9.60
 -14   9  -1   72.19    6.90
  14   9   1   87.59    6.80
  15  -9   1    5.20    3.40
 -15  -9  -1   -0.60    2.50
  15  -9   1   -2.70    3.60
 -15  -9  -1   -1.20    2.90
  15   9   1    4.50    3.10
  15   9   1    4.90    3.60
 -15   9  -1    9.90    4.00
  16  -9   1   -2.70    3.30
 -16  -9  -1    7.60    3.70
  16  -9   1    5.60    4.10
 -16  -9  -1    0.40    3.20
  16   9   1    6.50    3.20
 -16   9  -1    1.00    3.40
 -16   9  -1    2.50    4.00
  16   9   1    2.10    3.50
 -16 -10   1   -1.30    2.30
  16 -10  -1    3.70    3.60
 -16 -10   1   -0.60    3.00
  16  10  -1    4.40    3.50
 -16  10   1   -1.20    4.80
 -16  10   1   -2.40    3.60
  16  10  -1    0.90    2.70
  15 -10  -1   -3.90    3.60
  15 -10  -1   -1.30    2.80
 -15 -10   1    1.10    2.40
 -15 -10   1    5.40    3.10
  15  10  -1    4.90    3.40
  15  10  -1    6.50    2.90
 -15  10   1   -2.10    3.40
 -15  10   1    6.00    3.90
  14 -10  -1    1.10    3.70
  14 -10  -1    1.10    2.20
 -14 -10   1   -1.10    1.90
 -14 -10   1    0.00    2.20
 -14 -10   1    0.10    2.60
  14  10  -1    3.70    3.10
  14  10  -1    0.50    2.50
 -14  10   1   -0.30    3.20
 -14  10   1    2.80    3.40
  13 -10  -1    3.90    3.00
  13 -10  -1    5.60    3.20
 -13 -10   1    2.20    2.00
 -13 -10   1    4.50    2.50
  13 -10  -1    4.50    3.00
 -13 -10   1   -0.40    2.40
  13  10  -1    6.30    3.10
  13  10  -1    3.70    2.50
  13  10  -1   -0.20    1.90
 -13  10   1    0.80    2.90
 -13  10   1    4.00    3.20
 -13  10   1    2.10    3.30
  12 -10  -1   -1.20    2.80
  12 -10  -1    0.50    2.80
 -12 -10   1   -1.70    2.30
 -12 -10   1    0.10    2.00
 -12 -10   1    1.20    2.20
 -12  10   1    2.80    2.00
 -12  10   1    2.20    3.20
 -12  10   1    0.10    2.50
  12  10  -1   -0.20    1.80
 -12  10   1   -4.80    2.70
  12  10  -1    3.50    2.40
  12  10  -1    1.50    2.80
 -11 -10   1   32.70    4.30
 -11 -10   1   29.70    3.60
  11 -10  -1   39.60    4.50
  11 -10  -1   31.10    4.40
 -11 -10   1   36.40    4.10
  11 -10  -1   26.40    3.40
 -11  10   1   43.30    5.40
  11  10  -1   39.90    5.40
 -11  10   1   33.60    4.10
 -11  10   1   45.20    5.50
 -11  10   1   49.10    5.20
  11  10  -1   33.10    4.40
  11  10  -1   31.00    3.40
  10 -10  -1   51.79    5.60
 -10 -10   1   52.69    4.10
  10 -10  -1   46.80    5.40
 -10 -10   1   46.10    4.20
  10 -10  -1   47.80    4.80
  10  10  -1   42.40    4.80
 -10  10   1   47.80    5.90
 -10  10   1   48.80    4.90
  10  10  -1   43.00    3.40
 -10  10   1   56.09    5.60
  10  10  -1   48.20    3.70
  10  10  -1   52.79    4.10
 -10  10   1   56.09    5.20
  -9 -10   1   84.89    4.60
  -9 -10   1   80.09    4.90
   9 -10  -1   70.19    6.30
   9 -10  -1   81.89    5.80
   9  10  -1   89.39    5.80
   9  10  -1   83.39    4.50
  -9  10   1   86.79    5.40
  -9  10   1   83.09    5.60
  -9  10   1   81.39    5.60
   9  10  -1   74.29    4.60
  -9  10   1   80.29    7.30
   8 -10  -1    2.30    2.60
  -8 -10   1    2.10    1.70
  -8 -10   1    2.50    1.30
   8 -10  -1    2.40    2.40
   8 -10  -1    3.80    2.40
  -8 -10   1    1.00    1.60
   8  10  -1   -0.20    2.20
   8  10  -1    2.90    1.80
  -8  10   1    4.40    2.00
  -8  10   1    1.90    2.50
  -8  10   1    2.70    2.30
  -8  10   1    3.10    2.40
   8  10  -1    3.20    1.30
   8  10  -1    2.30    1.40
   8  10  -1    3.30    1.70
   7 -10  -1   75.49    5.10
  -7 -10   1   88.29    4.80
   7 -10  -1   80.59    5.80
  -7 -10   1   80.99    3.60
  -7 -10   1   82.59    4.80
   7 -10  -1   87.19    5.40
  -7 -10   1   80.69    5.30
  -7 -10   1   83.99    4.00
   7  10  -1   82.99    4.30
  -7  10   1   84.79    5.20
  -7  10   1   84.19    4.80
  -7  10   1   88.99    6.00
   7  10  -1   77.09    5.10
   7  10  -1   85.69    3.70
   7  10  -1   80.89    4.20
   7  10  -1   88.49    4.30
  -7  10   1   81.19    5.30
  -6 -10   1   35.20    3.80
  -6 -10   1   35.80    3.30
  -6 -10   1   39.80    3.40
   6 -10  -1   42.80    5.10
   6 -10  -1   34.50    3.30
  -6 -10   1   35.70    2.50
   6 -10  -1   28.70    3.30
   6 -10  -1   48.70    6.10
   6 -10  -1   37.30    3.80
  -6  10   1   41.40    3.40
   6  10  -1   39.70    3.10
   6  10  -1   35.10    2.90
  -6  10   1   34.70    3.70
  -6  10   1   38.60    4.00
  -6  10   1   38.70    4.50
   6  10  -1   33.20    3.60
   6  10  -1   35.10    3.50
   5 -10  -1    4.90    1.40
  -5 -10   1    4.70    1.80
  -5 -10   1    5.30    0.90
  -5 -10   1    3.20    1.60
   5 -10  -1    7.90    3.30
   5 -10  -1    4.20    2.10
   5 -10  -1    4.80    2.00
  -5 -10   1    2.20    2.00
   5 -10  -1    2.80    2.20
  -5 -10   1    6.50    1.20
   5  10  -1    6.30    2.10
   5  10  -1    6.00    1.60
   5  10  -1    7.80    1.70
  -5  10   1    4.90    1.80
  -5  10   1    1.90    2.10
  -5  10   1    5.00    1.80
   5  10  -1    7.60    1.60
  -5  10   1    7.00    1.50
  -5  10   1    3.10    1.60
  -5  10   1    7.00    2.20
  -4 -10   1    1.10    1.40
  -4 -10   1    1.70    1.60
  -4 -10   1    2.90    1.80
   4 -10  -1   -1.00    1.70
   4 -10  -1    0.90    1.10
   4 -10  -1    2.30    1.80
  -4 -10   1    0.30    0.90
   4 -10  -1   -2.10    1.80
   4 -10  -1   -1.70    1.70
  -4  10   1    0.50    1.50
   4  10  -1    0.60    1.20
  -4  10   1   -0.20    1.00
  -4  10   1    1.20    1.80
  -4  10   1    0.60    2.70
   4  10  -1    0.10    1.40
   4  10  -1    1.40    1.30
  -4  10   1   -1.20    1.90
  -4  10   1    0.70    1.30
  -3 -10   1    6.90    1.30
  -3 -10   1    6.20    1.80
   3 -10  -1    0.50    2.50
  -3 -10   1    1.70    2.00
   3 -10  -1    4.90    1.90
  -3 -10   1    2.90    1.50
   3 -10  -1    2.20    1.90
  -3  10   1    2.40    1.90
   3  10  -1    2.90    1.50
   3  10  -1    6.50    1.40
  -3  10   1    2.30    1.20
  -3  10   1    3.30    1.90
  -3  10   1    3.90    1.80
  -3  10   1    2.90    1.80
   3  10  -1    5.90    1.80
  -2 -10   1   56.49    3.90
  -2 -10   1   54.99    4.00
  -2 -10   1   65.79    3.10
   2 -10  -1   56.69    4.20
  -2 -10   1   57.19    3.80
   2 -10  -1   59.49    3.70
   2 -10  -1   67.79    4.20
  -2  10   1   67.09    5.60
  -2  10   1   57.09    2.70
   2  10  -1   60.69    3.70
  -2  10   1   58.19    4.00
  -2  10   1   59.09    3.90
  -2  10   1   59.29    4.40
   2  10  -1   62.39    3.60
  -2  10   1   60.69    2.60
   1 -10  -1   13.40    2.30
  -1 -10   1   12.80    2.20
  -1 -10   1   15.90    2.30
   1 -10  -1   12.00    2.20
   1 -10  -1   14.20    2.00
   1 -10  -1   18.60    2.50
  -1 -10   1   13.50    2.30
   1  10  -1   12.60    2.00
  -1  10   1   12.60    2.00
  -1  10   1   12.70    2.00
   1  10  -1   10.90    2.00
  -1  10   1   13.20    2.30
   1  10  -1   16.70    2.00
  -1  10   1   14.90    2.20
   0 -10  -1    0.70    1.50
   0 -10  -1    0.80    1.70
   0 -10  -1    2.40    1.90
   0 -10   1   -0.40    1.50
   0 -10  -1    1.60    1.70
   0 -10   1    1.20    1.70
   0 -10   1    0.60    1.40
   0 -10   1   -0.90    1.70
   0  10  -1   -1.40    1.40
   0  10   1    1.00    1.50
   0  10   1    2.90    1.70
   0  10   1    1.50    1.50
   0  10  -1    1.60    1.60
   1 -10   1  270.87    9.50
   1 -10   1  257.47    9.70
   1 -10   1  247.58    9.50
  -1 -10  -1  246.48    9.40
   1 -10   1  244.28    8.70
  -1 -10  -1  268.77    9.70
  -1 -10  -1  236.58    9.10
  -1 -10  -1  253.67    8.70
   1  10   1  240.28    9.30
  -1  10  -1  250.97    9.00
   1  10   1  246.38    9.00
  -1  10  -1  251.97    9.50
  -1  10  -1  252.57    8.90
   1  10   1  242.48    8.80
  -2 -10  -1  148.99    6.70
   2 -10   1  147.89    6.00
  -2 -10  -1  150.68    5.70
   2 -10   1  142.39    6.70
   2 -10   1  153.48    7.00
   2 -10   1  145.39    5.00
   2 -10   1  151.08    6.60
  -2 -10  -1  146.29    6.50
  -2 -10  -1  148.49    6.30
  -2  10  -1  146.59    6.10
   2  10   1  138.39    7.20
  -2  10  -1  153.68    5.80
  -2  10  -1  149.49    6.80
  -2  10  -1  146.09    6.30
   3 -10   1  173.18    6.00
   3 -10   1  178.98    7.80
   3 -10   1  173.08    7.50
  -3 -10  -1  174.88    6.70
   3 -10   1  166.18    6.80
  -3 -10  -1  170.58    7.20
  -3 -10  -1  167.18    7.30
  -3 -10  -1  171.48    7.10
   3 -10   1  158.78    7.40
   3  10   1  163.38    8.00
  -3  10  -1  176.18    7.10
   3  10   1  179.88    6.80
  -3  10  -1  168.58    7.60
  -3  10  -1  168.98    6.10
   3  10   1  173.28    6.60
   4 -10   1   15.20    2.50
  -4 -10  -1   13.60    2.30
   4 -10   1   13.70    2.90
   4 -10   1   18.20    3.30
   4 -10   1   16.10    1.80
  -4 -10  -1   13.90    2.80
   4 -10   1   15.30    2.60
  -4 -10  -1   14.40    2.80
  -4 -10  -1   16.80    1.90
   4  10   1   14.90    2.10
  -4  10  -1   14.70    2.30
   4  10   1   11.80    2.70
   4  10   1   13.00    2.10
   4  10   1   18.90    2.40
  -4  10  -1   20.50    2.80
  -4  10  -1   27.20    5.60
  -4  10  -1   11.70    2.00
  -5 -10  -1   11.90    2.20
  -5 -10  -1   11.90    2.20
   5 -10   1    8.80    2.60
  -5 -10  -1   12.40    1.70
   5 -10   1   14.70    2.80
   5 -10   1    7.60    2.60
   5 -10   1   12.90    2.40
  -5 -10  -1   13.20    1.50
   5 -10   1    8.00    1.60
  -5 -10  -1   12.70    2.50
  -5  10  -1   12.70    2.20
  -5  10  -1    7.50    2.00
   5  10   1   14.40    2.30
   5  10   1   15.30    1.60
   5  10   1   13.20    2.50
   5  10   1   12.50    2.40
  -5  10  -1   13.30    2.80
   5  10   1   13.50    2.30
  -5  10  -1    6.80    2.30
   6 -10   1    0.00    2.00
  -6 -10  -1    0.90    1.40
   6 -10   1   -0.20    2.10
  -6 -10  -1    1.70    1.80
  -6 -10  -1    1.50    1.60
  -6 -10  -1    1.40    2.10
   6 -10   1    4.00    2.50
  -6  10  -1    4.10    2.20
   6  10   1    3.40    1.80
   6  10   1    3.40    2.10
  -6  10  -1    2.10    2.30
   6  10   1    1.40    1.50
   6  10   1    1.10    1.10
  -6  10  -1    1.20    2.00
  -7 -10  -1    2.80    1.70
   7 -10   1    1.00    2.20
   7 -10   1    2.60    2.60
   7 -10   1    0.80    1.90
  -7 -10  -1   -0.70    1.50
   7 -10   1    3.60    2.70
  -7 -10  -1    1.90    1.20
   7  10   1    2.30    1.50
  -7  10  -1   -2.30    2.10
   7  10   1    4.70    2.00
   7  10   1    2.80    2.30
  -7  10  -1    3.00    2.50
  -7  10  -1    1.90    2.30
  -8 -10  -1   14.50    2.40
  -8 -10  -1   16.20    2.50
   8 -10   1   13.70    3.20
   8 -10   1   14.80    3.10
   8 -10   1   16.40    3.50
  -8 -10  -1   20.00    3.00
  -8 -10  -1   12.20    2.30
   8  10   1   14.90    3.00
  -8  10  -1   16.80    3.90
   8  10   1   17.00    2.60
  -8  10  -1   18.70    3.00
   8  10   1   13.30    1.90
  -8  10  -1   16.90    3.10
   8  10   1   17.30    2.60
  -9 -10  -1   69.09    4.90
   9 -10   1   70.59    5.50
   9 -10   1   79.19    5.90
  -9 -10  -1   69.29    4.70
  -9 -10  -1   71.29    5.20
   9 -10   1   68.09    6.00
  -9  10  -1   68.09    5.50
   9  10   1   60.99    4.30
   9  10   1   71.59    5.30
  -9  10  -1   66.39    5.30
  -9  10  -1   68.19    6.30
   9  10   1   71.29    4.80
  10 -10   1   -0.40    3.00
 -10 -10  -1    2.50    2.00
 -10 -10  -1   -0.30    2.20
 -10 -10  -1    1.00    2.10
  10 -10   1   -2.60    3.00
  10 -10   1    2.50    3.10
  10  10   1    3.90    2.20
  10  10   1    3.50    2.20
 -10  10  -1    1.60    2.60
 -10  10  -1    2.30    3.00
  10  10   1   -0.30    2.40
 -10  10  -1    4.30    2.90
  11 -10   1   -3.00    2.80
 -11 -10  -1   11.80    2.70
  11 -10   1    1.90    3.00
 -11 -10  -1    2.40    2.00
 -11 -10  -1    1.10    2.20
 -11  10  -1    4.70    3.20
  11  10   1    5.20    2.20
 -11  10  -1    4.60    2.90
  11  10   1    5.50    2.90
  11  10   1    6.40    2.60
 -11  10  -1    9.90    3.50
 -12 -10  -1   -1.10    2.40
 -12 -10  -1   -0.20    2.40
  12 -10   1    5.20    3.00
  12 -10   1   -1.50    2.90
 -12 -10  -1   -1.70    2.40
  12 -10   1    0.20    3.30
 -12  10  -1   -2.40    2.40
 -12  10  -1    0.90    3.30
 -12  10  -1   -3.60    3.20
  12  10   1    3.40    2.80
  12  10   1   -0.40    2.30
 -13 -10  -1   14.70    3.40
  13 -10   1    6.70    3.70
  13 -10   1   12.30    3.70
 -13 -10  -1   10.00    2.80
  13 -10   1   11.80    4.00
 -13 -10  -1   11.80    3.10
 -13  10  -1   10.20    3.80
 -13  10  -1   10.70    3.90
  13  10   1   19.40    3.90
 -13  10  -1   10.90    3.20
  13  10   1   14.80    3.20
  14 -10   1    8.10    3.50
 -14 -10  -1    9.70    3.00
 -14 -10  -1    6.70    3.30
  14 -10   1    9.30    3.60
  14 -10   1    7.00    4.00
  14  10   1    7.80    3.00
 -14  10  -1    9.30    3.90
  14  10   1    4.40    3.30
 -14  10  -1    7.20    3.80
  15 -10   1    3.20    3.30
  15 -10   1    0.90    4.10
 -15 -10  -1    2.40    4.70
 -15 -10  -1    6.00    3.10
 -15  10  -1   -2.20    3.30
  15  10   1   -4.50    5.10
 -15  10  -1    1.20    3.70
 -15 -11   1   13.60    3.30
 -15 -11   1   14.50    3.70
  15 -11  -1    9.60    3.60
  15 -11  -1   17.20    4.60
 -15  11   1   14.00    4.50
  15  11  -1   17.20    5.10
 -15  11   1   10.30    4.10
  15  11  -1    8.50    4.00
  14 -11  -1  120.19    8.50
 -14 -11   1  114.29    7.80
 -14 -11   1  135.39    7.40
 -14 -11   1  128.69    7.40
 -14  11   1  124.79    8.50
  14  11  -1  139.69    8.70
 -14  11   1  121.89    9.20
  14  11  -1  137.49    7.20
  13 -11  -1   -0.80    3.10
  13 -11  -1    2.70    2.90
 -13 -11   1    2.30    2.60
 -13 -11   1   -0.90    2.10
  13 -11  -1    1.50    2.20
 -13 -11   1    1.90    2.00
 -13  11   1   -3.80    2.90
  13  11  -1    4.00    3.10
 -13  11   1   -3.50    3.40
 -13  11   1    0.00    3.10
  13  11  -1    0.70    2.40
 -12 -11   1   85.29    5.60
  12 -11  -1   93.59    6.90
  12 -11  -1   97.79    7.10
 -12 -11   1   97.79    6.00
 -12 -11   1   86.59    5.90
  12 -11  -1   82.79    7.00
 -12  11   1   95.99    6.70
  12  11  -1  108.19    6.90
  12  11  -1   92.29    5.40
 -12  11   1  118.99    9.70
  12  11  -1   95.59    5.80
 -11 -11   1    7.80    2.30
  11 -11  -1    1.00    3.20
  11 -11  -1    4.30    3.10
 -11 -11   1   11.20    2.70
 -11  11   1    7.80    3.70
  11  11  -1    3.90    2.00
 -11  11   1    8.70    2.90
  11  11  -1    2.30    2.20
 -11  11   1    8.80    3.10
  11  11  -1   10.10    3.20
  10 -11  -1   51.99    5.60
 -10 -11   1   50.09    4.30
  10 -11  -1   54.49    5.20
  10 -11  -1   50.39    5.50
 -10 -11   1   59.19    5.10
 -10  11   1   55.19    6.10
 -10  11   1   54.59    5.20
  10  11  -1   54.69    3.70
  10  11  -1   60.49    5.90
  10  11  -1   59.59    4.00
 -10  11   1   60.69    5.30
  10  11  -1   54.69    4.90
   9 -11  -1   32.20    4.30
  -9 -11   1   37.10    3.60
   9 -11  -1   27.40    4.00
  -9 -11   1   37.30    3.70
   9  11  -1   30.40    3.30
   9  11  -1   37.40    3.60
   9  11  -1   30.60    3.70
  -9  11   1   37.70    4.20
   9  11  -1   30.70    3.00
  -9  11   1   44.50    4.50
  -9  11   1   31.30    4.50
  -8 -11   1    2.10    1.80
   8 -11  -1    1.40    2.50
  -8 -11   1   -1.50    2.30
   8 -11  -1    2.90    2.70
   8 -11  -1   -1.90    2.50
  -8 -11   1   -0.20    1.80
  -8 -11   1    0.60    1.10
  -8 -11   1    1.00    1.70
  -8  11   1    3.30    2.60
  -8  11   1   -0.10    2.30
   8  11  -1    1.10    1.40
  -8  11   1    1.10    2.40
   8  11  -1   -1.40    1.60
   8  11  -1   -0.90    1.20
  -8  11   1    1.30    2.20
   8  11  -1   -0.80    2.20
   8  11  -1    2.40    1.90
   7 -11  -1    3.80    2.60
  -7 -11   1    8.30    2.60
  -7 -11   1    4.80    1.70
  -7 -11   1    7.20    2.00
   7 -11  -1    6.30    2.70
  -7 -11   1    8.00    2.20
   7 -11  -1    6.00    2.60
  -7 -11   1    7.70    1.30
  -7  11   1    8.40    2.70
  -7  11   1    7.40    2.30
   7  11  -1    7.30    1.80
   7  11  -1   11.70    2.70
   7  11  -1    9.30    2.10
  -7  11   1    1.90    2.00
  -7  11   1   13.10    3.30
   7  11  -1    8.10    1.90
  -6 -11   1    1.90    2.20
   6 -11  -1    2.00    2.30
   6 -11  -1    3.30    2.00
  -6 -11   1    5.10    2.20
   6 -11  -1    1.10    2.30
  -6 -11   1    3.80    1.00
  -6 -11   1    3.70    2.00
   6 -11  -1    4.20    2.60
  -6 -11   1    4.50    1.40
  -6  11   1    4.60    2.00
   6  11  -1    0.90    1.60
   6  11  -1    7.50    2.30
  -6  11   1    4.10    2.30
  -6  11   1    3.10    2.40
   6  11  -1    2.90    2.50
   6  11  -1    3.50    1.70
  -6  11   1    0.60    1.80
  -5 -11   1    1.70    0.90
  -5 -11   1    1.60    2.10
   5 -11  -1    4.10    2.30
  -5 -11   1    0.90    1.70
   5 -11  -1    2.20    1.30
   5 -11  -1    0.00    2.10
   5 -11  -1   -0.40    1.80
  -5 -11   1   -0.50    1.50
  -5  11   1    0.90    1.30
  -5  11   1    0.10    1.60
  -5  11   1   -0.60    1.70
   5  11  -1    1.90    1.50
   5  11  -1    1.00    1.60
  -5  11   1    1.10    2.30
   5  11  -1    0.10    1.30
  -5  11   1    4.00    3.30
  -5  11   1   -0.20    2.10
  -4 -11   1  194.08    8.20
   4 -11  -1  188.98    6.90
   4 -11  -1  196.08    8.00
   4 -11  -1  196.18    8.60
  -4 -11   1  194.08    7.90
   4 -11  -1  195.68    8.80
  -4 -11   1  207.58    8.00
   4  11  -1  199.88    7.70
  -4  11   1  188.18    8.10
   4  11  -1  208.18    7.50
  -4  11   1  193.08    8.80
  -4  11   1  204.78    7.10
  -4  11   1  192.88    6.80
   4  11  -1  208.98    7.40
  -4  11   1  204.68    7.90
  -3 -11   1   23.30    2.40
   3 -11  -1   26.50    3.50
  -3 -11   1   25.00    3.20
  -3 -11   1   31.40    3.60
  -3 -11   1   26.90    2.90
   3 -11  -1   29.60    3.10
  -3  11   1   32.80    3.80
  -3  11   1   27.70    3.20
  -3  11   1   26.50    2.30
   3  11  -1   28.30    2.80
  -3  11   1   30.30    3.10
   3  11  -1   18.80    2.80
   2 -11  -1  209.38    9.00
   2 -11  -1  234.68    8.70
   2 -11  -1  216.88    8.40
  -2 -11   1  224.48    8.80
  -2 -11   1  215.28    8.60
  -2 -11   1  230.58    9.00
  -2  11   1  219.58    7.10
  -2  11   1  224.08    8.40
   2  11  -1  231.08    8.60
  -2  11   1  218.48    9.10
  -2  11   1  228.48    8.70
  -2  11   1  217.88    7.10
   2  11  -1  228.88    8.30
   1 -11  -1  285.87   10.00
  -1 -11   1  289.97   11.00
   1 -11  -1  289.37   10.30
  -1 -11   1  270.87   11.50
  -1 -11   1  287.87   11.40
  -1 -11   1  281.47   10.50
   1 -11  -1  275.47   10.70
   1 -11  -1  290.07   10.90
  -1  11   1  275.77   10.00
  -1  11   1  279.67   10.70
   1  11  -1  288.07    9.80
   1  11  -1  280.67   10.30
  -1  11   1  286.27   10.20
   0 -11   1   26.80    3.10
   0 -11   1   23.70    2.50
   0 -11  -1   26.30    2.80
   0 -11   1   28.80    3.30
   0 -11  -1   22.80    3.00
   0 -11  -1   25.50    2.80
   0 -11  -1   26.80    3.50
   0  11   1   25.30    2.80
   0  11  -1   22.80    2.60
   0  11   1   26.80    3.40
   0  11  -1   31.10    4.30
   0  11   1   26.30    2.90
  -1 -11  -1  738.23   23.40
   1 -11   1  740.73   23.90
  -1 -11  -1  756.02   22.90
   1 -11   1  726.73   23.90
  -1 -11  -1  766.62   24.00
   1 -11   1  730.03   25.40
   1 -11   1  760.02   23.00
  -1 -11  -1  750.32   23.80
   1  11   1  734.23   23.10
  -1  11  -1  752.72   23.80
  -1  11  -1  747.83   23.30
   1  11   1  760.62   23.80
  -1  11  -1  699.03   23.00
   1  11   1  751.22   23.30
  -2 -11  -1  140.59    6.40
  -2 -11  -1  131.89    7.30
   2 -11   1  136.19    5.80
   2 -11   1  130.69    4.70
   2 -11   1  143.99    6.70
   2 -11   1  133.99    6.80
   2 -11   1  134.49    6.50
  -2 -11  -1  134.49    5.50
  -2  11  -1  139.79    5.20
  -2  11  -1  137.29    6.20
  -2  11  -1  144.89    6.70
   2  11   1  125.89    6.10
  -2  11  -1  127.29    5.80
  -3 -11  -1  226.38    8.90
   3 -11   1  232.18    9.00
   3 -11   1  225.08    9.50
  -3 -11  -1  219.38    8.70
   3 -11   1  222.98    9.20
   3 -11   1  224.68    7.50
   3 -11   1  228.48    8.50
  -3 -11  -1  214.38    8.90
  -3  11  -1  225.08    8.70
   3  11   1  225.08    8.40
  -3  11  -1  221.28    8.50
   3  11   1  218.38    8.30
   3  11   1  209.58    9.00
  -3  11  -1  221.88    7.60
  -3  11  -1  226.68    9.40
  -4 -11  -1 1509.05   45.20
   4 -11   1 1510.95   45.80
   4 -11   1 1480.85   47.30
   4 -11   1 1460.05   44.60
  -4 -11  -1 1470.95   43.90
  -4 -11  -1 1483.45   45.10
   4 -11   1 1457.45   43.70
  -4 -11  -1 1508.15   45.00
  -4  11  -1 1511.25   44.90
   4  11   1 1480.05   44.40
   4  11   1 1514.95   44.50
  -4  11  -1 1484.25   43.80
  -4  11  -1 1469.15   44.70
   4  11   1 1465.15   44.90
   5 -11   1    4.80    2.30
   5 -11   1    3.90    2.60
   5 -11   1    6.70    1.60
   5 -11   1    7.30    2.40
  -5 -11  -1    9.20    2.20
  -5 -11  -1   10.50    1.80
  -5 -11  -1    8.80    2.40
   5 -11   1    7.30    3.80
  -5 -11  -1   12.20    2.60
  -5  11  -1    6.10    2.20
   5  11   1   10.20    2.20
  -5  11  -1    8.20    2.20
   5  11   1    7.90    2.80
   5  11   1    9.10    2.00
  -5  11  -1   10.50    2.80
  -5  11  -1    9.40    2.60
   5  11   1    7.40    2.40
   5  11   1   11.20    1.20
   6 -11   1  940.51   28.90
  -6 -11  -1  918.11   29.10
  -6 -11  -1  893.21   29.00
  -6 -11  -1  917.81   27.30
   6 -11   1  947.61   30.80
  -6 -11  -1  895.11   27.80
   6 -11   1  941.31   30.00
   6 -11   1  929.31   29.10
  -6 -11  -1  926.01   29.10
   6  11   1  909.81   28.80
  -6  11  -1  932.11   29.00
   6  11   1  924.61   29.00
  -6  11  -1  920.81   28.20
   6  11   1  900.11   31.10
  -6  11  -1  906.71   29.80
   6  11   1  909.01   28.40
   6  11   1  912.91   27.50
   7 -11   1  488.05   16.90
  -7 -11  -1  496.85   16.90
   7 -11   1  483.15   17.70
  -7 -11  -1  489.05   16.70
  -7 -11  -1  471.15   15.90
  -7 -11  -1  475.05   16.60
   7 -11   1  448.26   17.20
   7 -11   1  482.25   16.60
  -7 -11  -1  484.55   15.10
   7  11   1  478.95   16.70
  -7  11  -1  481.15   17.60
   7  11   1  475.25   15.20
   7  11   1  486.15   16.00
   7  11   1  476.35   16.30
  -7  11  -1  496.15   16.70
   8 -11   1  174.28    9.10
   8 -11   1  184.38    8.60
  -8 -11  -1  172.08    6.80
  -8 -11  -1  162.08    7.80
   8 -11   1  179.18    8.30
  -8 -11  -1  172.08    6.20
   8  11   1  173.48    7.50
  -8  11  -1  174.58    8.30
   8  11   1  176.38    8.30
   8  11   1  170.78    6.50
   8  11   1  164.28    7.50
  -8  11  -1  167.68    7.80
   9 -11   1  306.67   11.90
  -9 -11  -1  300.37   10.50
  -9 -11  -1  266.77   11.30
   9 -11   1  290.77   12.10
   9 -11   1  293.77   12.80
  -9  11  -1  306.97   13.00
   9  11   1  297.77   11.80
  -9  11  -1  288.97   11.50
   9  11   1  297.67   11.10
   9  11   1  296.47   11.90
  -9  11  -1  288.97   11.80
  10 -11   1   32.80    4.60
 -10 -11  -1   34.60    4.20
 -10 -11  -1   34.90    3.90
  10 -11   1   21.50    4.50
  10 -11   1   25.60    4.40
 -10  11  -1   35.30    4.20
 -10  11  -1   34.80    5.20
  10  11   1   29.40    3.40
 -10  11  -1   35.20    4.20
 -11 -11  -1   40.80    4.50
  11 -11   1   43.80    5.70
  11 -11   1   32.70    4.80
 -11 -11  -1   39.60    4.80
  11 -11   1   36.80    4.40
  11  11   1   38.50    3.90
  11  11   1   32.20    4.30
 -11  11  -1   37.30    4.60
 -11  11  -1   44.50    4.70
  11  11   1   41.90    4.50
 -11  11  -1   34.70    4.90
  12 -11   1   96.69    7.70
 -12 -11  -1  100.89    6.10
  12 -11   1  105.49    7.60
 -12 -11  -1  101.99    6.60
 -12 -11  -1   90.79    6.20
  12 -11   1   88.89    6.90
  12  11   1   97.69    7.10
  12  11   1   91.39    6.10
 -12  11  -1   92.19    6.70
 -12  11  -1   95.59    8.00
 -12  11  -1  105.29    7.40
 -13 -11  -1   -0.10    2.40
 -13 -11  -1    2.10    2.60
  13 -11   1    0.60    3.40
  13 -11   1    1.60    3.10
  13 -11   1    3.50    3.70
 -13  11  -1   -1.20    3.30
  13  11   1    3.50    2.70
 -13  11  -1   -1.10    2.70
  13  11   1   -1.10    3.10
 -13  11  -1    4.00    3.30
 -14 -11  -1  113.49    7.30
 -14 -11  -1  102.39    7.60
  14 -11   1  117.59    8.30
  14 -11   1  110.89    7.70
 -14  11  -1   92.59    8.20
  14  11   1  111.69    8.10
  14  11   1   98.59    7.00
 -14  11  -1  113.19    9.00
 -15 -11  -1   16.70    3.60
 -15 -11  -1   15.60    3.60
  15 -11   1   13.00    3.80
  15  11   1   14.30    4.10
 -15  11  -1    9.50    4.30
 -15  11  -1    9.00    4.40
  15  11   1   20.00    3.90
  15 -12  -1    5.10    4.30
 -15 -12   1   15.40    3.20
  15 -12  -1    3.50    3.50
 -15  12   1    9.70    4.40
 -15  12   1    7.20    4.00
  15  12  -1    3.40    2.90
  15  12  -1    5.90    3.70
  14 -12  -1    4.90    3.50
  14 -12  -1    0.50    3.60
 -14 -12   1   -3.10    2.40
  14  12  -1   -2.30    3.20
 -14  12   1    2.60    3.60
  14  12  -1    2.70    2.70
 -14  12   1    2.50    3.90
  13 -12  -1   -0.30    3.10
 -13 -12   1    1.70    2.40
  13 -12  -1    2.00    3.60
  13 -12  -1    1.30    3.40
 -13 -12   1   -1.20    1.90
 -13  12   1   -4.10    2.90
 -13  12   1    2.60    3.30
  13  12  -1    1.00    3.20
  13  12  -1   -1.40    2.20
  12 -12  -1    0.20    3.00
  12 -12  -1   -5.20    3.10
  12 -12  -1    4.00    3.30
 -12 -12   1   -1.00    1.80
 -12 -12   1    0.50    2.20
 -12  12   1    0.60    2.90
  12  12  -1    2.40    3.00
 -12  12   1    5.80    3.70
 -12  12   1    2.30    2.70
  12  12  -1    0.20    2.20
  12  12  -1   -0.60    2.00
  11 -12  -1    0.20    2.80
 -11 -12   1   -1.20    2.20
 -11 -12   1    3.80    2.40
  11 -12  -1    0.30    3.10
  11 -12  -1    2.00    4.30
  11  12  -1    2.70    2.20
 -11  12   1    2.70    2.80
 -11  12   1   -2.00    2.90
  11  12  -1   -1.40    1.70
  11  12  -1    3.80    2.80
 -11  12   1    5.20    2.70
 -10 -12   1    3.40    2.20
  10 -12  -1    6.10    3.20
 -10 -12   1    6.20    2.30
 -10 -12   1    7.90    3.20
  10 -12  -1    5.70    3.40
 -10 -12   1    6.00    2.40
  10 -12  -1    7.20    3.30
  10  12  -1    6.90    3.00
  10  12  -1    5.00    2.30
 -10  12   1    6.90    3.30
  10  12  -1    5.90    2.10
 -10  12   1    2.20    2.80
 -10  12   1   12.80    3.20
   9 -12  -1    5.30    3.20
  -9 -12   1    1.70    1.90
  -9 -12   1   -0.90    1.20
  -9 -12   1    0.40    1.80
   9 -12  -1    1.10    4.80
  -9 -12   1   -2.80    2.40
  -9 -12   1    2.40    2.20
  -9  12   1    4.80    3.10
  -9  12   1    4.10    2.60
  -9  12   1    3.20    2.60
   9  12  -1   -3.10    2.30
   9  12  -1   -2.10    1.80
   9  12  -1   -0.50    1.50
   9  12  -1    2.30    1.80
  -8 -12   1    3.20    2.20
   8 -12  -1    2.90    2.70
  -8 -12   1    2.60    2.60
  -8 -12   1    2.70    1.90
   8 -12  -1    3.70    2.90
  -8 -12   1    4.00    1.80
   8 -12  -1    3.50    3.00
  -8  12   1   -1.90    2.30
   8  12  -1    3.80    1.80
   8  12  -1    0.00    2.50
   8  12  -1    1.40    2.50
  -8  12   1    0.80    2.30
  -8  12   1   -0.50    2.70
   8  12  -1    2.90    2.00
   7 -12  -1   15.90    3.30
   7 -12  -1   18.70    3.30
   7 -12  -1   15.70    3.30
  -7 -12   1   17.30    2.80
  -7 -12   1   19.10    2.10
  -7 -12   1   17.80    3.20
  -7 -12   1   22.80    3.00
  -7 -12   1   20.80    2.00
   7  12  -1   28.20    3.10
  -7  12   1   19.30    3.30
  -7  12   1   24.90    5.60
   7  12  -1   19.50    2.70
  -7  12   1   20.30    3.30
   7  12  -1   14.00    3.00
   7  12  -1   21.10    2.60
   6 -12  -1   78.79    5.70
   6 -12  -1   86.69    6.50
   6 -12  -1   89.99    5.60
  -6 -12   1   98.29    6.70
  -6 -12   1   85.79    5.10
   6 -12  -1   95.79    5.70
  -6 -12   1   89.39    5.70
  -6  12   1   83.49    4.70
  -6  12   1   83.49    6.30
   6  12  -1   87.79    4.70
  -6  12   1   85.19    5.80
   6  12  -1   91.99    4.80
   6  12  -1   85.69    4.50
   5 -12  -1   21.60    3.30
   5 -12  -1   22.20    2.40
  -5 -12   1   23.70    3.20
  -5 -12   1   20.40    1.90
  -5 -12   1   22.40    3.40
   5 -12  -1   26.60    3.80
  -5 -12   1   27.40    3.40
   5 -12  -1   20.40    3.60
   5 -12  -1   27.10    3.30
  -5  12   1   25.10    3.20
   5  12  -1   25.20    2.70
  -5  12   1   28.90    4.30
  -5  12   1   24.30    2.60
  -5  12   1   22.60    2.30
   5  12  -1   21.30    2.40
   5  12  -1   25.40    2.90
   4 -12  -1   54.19    4.30
   4 -12  -1   54.49    5.90
  -4 -12   1   59.99    4.40
   4 -12  -1   67.79    4.90
  -4 -12   1   54.49    4.50
  -4 -12   1   59.19    3.40
   4 -12  -1   65.49    5.40
  -4 -12   1   56.99    4.20
  -4  12   1   62.19    3.50
   4  12  -1   56.59    3.80
   4  12  -1   60.39    3.50
   4  12  -1   55.89    3.90
  -4  12   1   49.80    2.90
  -4  12   1   55.39    4.70
  -4  12   1   53.49    5.00
  -4  12   1   66.49    4.10
   3 -12  -1   14.80    2.70
  -3 -12   1   14.70    2.50
  -3 -12   1   17.00    2.60
   3 -12  -1   15.00    3.50
   3 -12  -1   18.70    3.30
  -3 -12   1   15.10    2.80
  -3 -12   1   19.90    3.00
  -3  12   1   19.50    4.40
  -3  12   1   16.50    2.80
   3  12  -1   16.80    2.40
  -3  12   1   18.90    1.80
  -3  12   1   16.40    3.10
   3  12  -1   15.90    2.30
  -2 -12   1   19.10    2.90
   2 -12  -1   25.50    3.40
  -2 -12   1   17.30    2.60
   2 -12  -1   18.20    2.90
  -2 -12   1   23.10    3.00
   2 -12  -1   21.30    2.70
  -2 -12   1   25.10    2.40
   2 -12  -1   19.20    2.90
  -2  12   1   27.00    3.10
  -2  12   1   24.30    3.00
  -2  12   1   17.30    1.90
   2  12  -1   21.90    2.60
   2  12  -1   27.10    3.10
   2  12  -1   19.50    2.40
  -2  12   1   18.20    3.10
  -2  12   1   22.60    1.70
   1 -12  -1  158.98    7.60
   1 -12  -1  166.38    7.90
  -1 -12   1  172.88    7.50
  -1 -12   1  165.18    7.40
   1 -12  -1  172.38    6.90
  -1 -12   1  158.28    6.30
   1 -12  -1  159.88    7.20
  -1 -12   1  160.88    7.30
  -1  12   1  163.88    7.60
   1  12  -1  166.98    6.70
  -1  12   1  175.18    7.30
   1  12  -1  169.38    7.30
   1  12  -1  166.18    6.90
   0 -12   1   22.00    2.60
   0 -12   1   23.20    2.90
   0 -12   1   26.00    3.20
   0 -12   1   26.80    3.30
   0 -12  -1   25.50    3.00
   0 -12  -1   21.50    2.50
   0 -12  -1   20.50    2.80
   0 -12  -1   21.30    4.40
   0  12   1   24.30    3.10
   0  12  -1   28.50    3.30
   0  12   1   26.10    2.90
   0  12  -1   27.20    2.80
   1 -12   1   10.10    2.70
  -1 -12  -1    8.50    1.90
   1 -12   1    9.90    3.00
   1 -12   1    7.80    2.00
  -1 -12  -1    9.40    2.40
   1 -12   1    8.90    2.40
  -1 -12  -1   12.20    2.50
  -1 -12  -1    8.70    2.30
   1  12   1   11.00    2.20
  -1  12  -1   12.00    2.40
  -1  12  -1   10.90    2.30
   1  12   1    9.40    2.00
  -1  12  -1    8.50    2.10
   1  12   1    8.70    2.40
   2 -12   1    1.40    0.90
  -2 -12  -1    0.90    1.90
  -2 -12  -1   -0.60    1.50
   2 -12   1    2.30    2.20
  -2 -12  -1   -1.70    1.40
   2 -12   1    2.30    1.80
   2 -12   1    1.00    1.90
  -2 -12  -1    3.30    2.10
   2 -12   1   -1.40    3.80
   2  12   1   -0.60    1.80
  -2  12  -1    0.20    1.00
  -2  12  -1    0.90    1.70
  -2  12  -1    1.60    2.00
   2  12   1    2.00    1.60
  -2  12  -1    2.20    2.30
  -2  12  -1    1.30    0.90
   3 -12   1    7.80    4.20
   3 -12   1    4.40    1.40
   3 -12   1    8.70    2.40
  -3 -12  -1    8.70    2.40
  -3 -12  -1    6.00    2.00
  -3 -12  -1    7.80    1.80
   3 -12   1    4.50    2.50
  -3 -12  -1    2.90    2.20
   3 -12   1    5.00    2.10
  -3  12  -1    5.20    2.00
   3  12   1    3.90    1.80
  -3  12  -1    6.70    2.40
  -3  12  -1    7.20    1.30
  -3  12  -1    6.80    1.60
   4 -12   1   -2.50    2.20
  -4 -12  -1    1.60    1.80
  -4 -12  -1   -0.30    1.40
   4 -12   1    2.10    2.10
  -4 -12  -1   -3.20    1.90
   4 -12   1   -1.30    2.20
   4 -12   1    1.50    1.20
   4 -12   1   -3.60    1.60
  -4 -12  -1   -2.20    1.80
  -4  12  -1   -0.60    2.10
  -4  12  -1    1.10    2.20
  -4  12  -1    2.00    1.80
   4  12   1    0.10    1.90
   4  12   1   -1.20    1.50
   4  12   1    0.20    1.70
   5 -12   1    2.10    2.50
  -5 -12  -1    1.50    1.90
   5 -12   1    1.10    2.00
  -5 -12  -1   -0.50    2.20
   5 -12   1    1.00    2.20
  -5 -12  -1   -0.30    1.60
   5 -12   1   -0.60    1.30
   5 -12   1    0.70    2.60
   5  12   1   -1.00    2.40
   5  12   1   -0.30    1.60
  -5  12  -1    1.30    1.90
  -5  12  -1    2.40    2.40
  -5  12  -1    1.70    2.30
   5  12   1   -0.90    2.10
  -5  12  -1    0.20    1.90
   5  12   1   -0.50    1.80
  -6 -12  -1    5.80    1.30
  -6 -12  -1    7.80    2.50
  -6 -12  -1    4.10    1.40
  -6 -12  -1    7.00    1.20
   6 -12   1    6.70    2.60
   6 -12   1    3.90    2.80
   6 -12   1    4.70    2.30
  -6 -12  -1    2.60    2.30
  -6 -12  -1    8.60    2.50
   6 -12   1    4.90    2.80
  -6  12  -1    5.30    2.60
  -6  12  -1    6.20    2.70
   6  12   1    4.80    1.20
   6  12   1    1.70    1.90
   6  12   1    5.10    1.90
  -6  12  -1    5.80    2.40
   6  12   1    6.00    2.20
   6  12   1    5.90    2.40
  -7 -12  -1    2.30    2.10
  -7 -12  -1    1.60    2.30
  -7 -12  -1    8.00    3.00
  -7 -12  -1    2.10    1.50
   7 -12   1    4.70    3.00
  -7 -12  -1    2.90    1.40
   7 -12   1    3.20    2.60
  -7 -12  -1    7.00    1.30
   7 -12   1    4.60    3.20
   7 -12   1    3.10    4.30
   7  12   1    0.50    2.30
   7  12   1    3.70    1.40
  -7  12  -1    9.30    4.90
   7  12   1    2.40    2.20
   7  12   1    6.70    2.00
  -7  12  -1    3.20    2.70
  -7  12  -1    6.90    2.70
  -8 -12  -1    1.60    1.20
  -8 -12  -1   -1.60    2.00
   8 -12   1    0.20    3.00
  -8 -12  -1    1.80    2.40
  -8 -12  -1    3.90    2.80
   8 -12   1    0.80    4.60
  -8 -12  -1    2.60    1.70
   8 -12   1   -1.10    2.50
   8  12   1    0.00    2.50
  -8  12  -1    2.80    2.90
  -8  12  -1    3.50    2.80
   8  12   1    0.70    1.30
   8  12   1    3.00    2.30
   8  12   1   -2.00    1.40
  -8  12  -1   -1.80    2.40
   9 -12   1   18.90    4.10
   9 -12   1   20.60    4.10
  -9 -12  -1   15.10    2.80
  -9 -12  -1   21.70    2.60
   9 -12   1   19.40    3.70
   9  12   1   24.80    3.40
   9  12   1   18.20    3.70
  -9  12  -1   16.50    3.90
   9  12   1   14.70    2.50
  -9  12  -1   19.20    3.70
  -9  12  -1   18.10    3.40
  10 -12   1   -1.00    3.70
 -10 -12  -1   -1.00    2.20
  10 -12   1    1.80    3.30
  10 -12   1    0.10    3.50
 -10 -12  -1    4.10    3.40
 -10  12  -1   -0.10    2.80
 -10  12  -1   -0.20    3.00
  10  12   1    4.10    2.40
 -10  12  -1   -2.10    2.60
  10  12   1    3.90    2.80
  10  12   1    1.90    1.90
  11 -12   1    5.20    3.10
  11 -12   1   11.10    4.80
 -11 -12  -1    5.30    2.40
  11 -12   1    3.90    3.50
 -11 -12  -1    9.70    2.70
 -11  12  -1   12.60    3.30
 -11  12  -1    3.80    3.20
 -11  12  -1    4.90    3.50
  11  12   1   10.50    3.20
  11  12   1   10.80    2.90
 -12 -12  -1    2.70    2.40
 -12 -12  -1   -0.80    1.90
 -12 -12  -1    0.70    2.60
  12 -12   1   -5.50    5.50
  12 -12   1   -4.80    3.30
  12 -12   1    2.20    3.00
 -12  12  -1    3.50    2.90
  12  12   1    4.80    3.30
 -12  12  -1   -5.20    3.00
 -12  12  -1   -1.00    3.70
  12  12   1    4.20    2.80
 -13 -12  -1    8.50    2.80
 -13 -12  -1    6.20    2.80
  13 -12   1    2.10    3.70
  13 -12   1    6.20    3.40
 -13  12  -1    1.40    3.60
  13  12   1    8.60    3.80
  13  12   1    5.80    3.00
 -13  12  -1    3.50    3.80
  14 -12   1    1.60    3.90
  14 -12   1   -0.40    3.40
 -14  12  -1    7.10    4.20
 -14  12  -1    9.70    4.30
  14 -13  -1   60.59    6.20
 -14 -13   1   53.09    6.10
 -14 -13   1   59.89    5.50
  14 -13  -1   43.80    5.80
 -14 -13   1   56.89    5.10
 -14  13   1   39.40    5.30
  14  13  -1   47.50    5.40
 -14  13   1   38.30    5.80
  14  13  -1   52.69    6.00
 -13 -13   1    1.40    3.50
 -13 -13   1   -0.80    2.20
  13 -13  -1    2.40    3.70
 -13 -13   1   -1.50    2.40
  13 -13  -1    2.60    3.60
  13 -13  -1    1.30    3.20
  13  13  -1    2.40    3.50
  13  13  -1    2.90    2.70
 -13  13   1    0.30    3.30
 -12 -13   1    7.20    2.80
  12 -13  -1    7.60    3.80
 -12 -13   1    8.80    2.60
  12 -13  -1   10.00    3.80
 -12 -13   1   10.00    3.80
  12 -13  -1    1.90    3.10
 -12 -13   1   14.60    2.80
 -12  13   1   11.50    3.60
  12  13  -1   12.90    3.90
  12  13  -1    9.30    2.90
 -12  13   1    6.90    3.30
 -12  13   1   11.00    3.50
 -11 -13   1    3.90    2.40
 -11 -13   1    8.40    2.40
 -11 -13   1    0.80    3.10
  11 -13  -1    4.10    3.60
 -11 -13   1    4.90    2.30
  11 -13  -1    2.30    3.00
  11 -13  -1   11.50    3.50
  11  13  -1    2.10    3.10
  11  13  -1    3.20    2.10
  11  13  -1    5.10    2.50
 -11  13   1    2.60    3.00
 -11  13   1    3.50    3.00
 -11  13   1    8.80    3.70
 -10 -13   1   81.89    4.70
  10 -13  -1   77.19    9.20
 -10 -13   1   71.69    6.50
  10 -13  -1   77.29    6.90
 -10 -13   1   84.29    5.70
 -10 -13   1   72.89    5.40
  10 -13  -1  101.09    6.70
  10  13  -1   75.09    4.80
 -10  13   1   72.79    6.30
  10  13  -1   82.59    5.20
 -10  13   1   81.79    7.20
 -10  13   1   92.79    6.10
  10  13  -1   74.39    6.30
   9 -13  -1   84.09    6.80
  -9 -13   1   79.99    3.80
  -9 -13   1   80.69    6.20
  -9 -13   1   89.79    4.50
  -9 -13   1   83.29    5.50
   9 -13  -1   81.59    7.00
  -9 -13   1   87.89    5.40
   9  13  -1   83.29    5.10
   9  13  -1   81.99    6.10
  -9  13   1   81.49    5.80
   9  13  -1   75.79    4.80
   9  13  -1   83.89    5.20
  -9  13   1   88.79    6.40
  -9  13   1   96.09    8.20
  -8 -13   1    0.70    1.90
  -8 -13   1    2.80    1.10
  -8 -13   1    2.20    2.70
   8 -13  -1    3.70    3.00
   8 -13  -1    4.70    3.10
  -8 -13   1    3.40    1.60
   8 -13  -1    0.70    2.70
  -8 -13   1    2.20    2.10
   8  13  -1    0.00    2.00
   8  13  -1    2.60    1.70
  -8  13   1    2.60    2.50
   8  13  -1    4.20    2.00
  -8  13   1    1.90    2.70
   8  13  -1    3.90    2.80
  -8  13   1    3.80    3.30
  -7 -13   1  165.68    7.70
  -7 -13   1  153.18    8.10
   7 -13  -1  162.48    8.00
   7 -13  -1  164.58    8.40
  -7 -13   1  172.48    7.70
   7 -13  -1  173.08    9.20
   7  13  -1  170.68    7.00
   7  13  -1  165.28    7.10
   7  13  -1  175.48    8.20
   7  13  -1  159.38    7.10
  -7  13   1  172.18    8.10
  -6 -13   1  194.38    8.40
   6 -13  -1  194.88    8.60
  -6 -13   1  193.98    8.90
   6 -13  -1  192.18    8.90
   6 -13  -1  170.88    9.80
  -6  13   1  197.48    8.90
  -6  13   1  199.48    7.70
   6  13  -1  199.78    7.70
  -6  13   1  200.18    9.70
   6  13  -1  200.78    7.90
   6  13  -1  196.38    7.90
  -5 -13   1   30.90    3.80
   5 -13  -1   33.10    4.40
  -5 -13   1   26.60    3.60
   5 -13  -1   30.30    3.60
   5 -13  -1   30.60    3.90
  -5 -13   1   37.50    4.00
  -5  13   1   37.60    3.30
   5  13  -1   31.50    3.50
  -5  13   1   38.50    4.10
   5  13  -1   40.70    3.20
   5  13  -1   34.00    3.40
  -5  13   1   32.10    2.70
  -5  13   1   50.49    6.60
   4 -13  -1  742.73   23.70
  -4 -13   1  739.13   23.90
   4 -13  -1  726.33   23.50
   4 -13  -1  720.93   25.30
  -4 -13   1  734.03   23.40
   4 -13  -1  701.13   24.30
  -4 -13   1  728.23   23.60
  -4 -13   1  765.92   23.80
  -4  13   1  747.33   22.20
   4  13  -1  728.33   23.30
  -4  13   1  727.33   24.60
  -4  13   1  700.33   23.40
  -4  13   1  757.62   23.90
  -4  13   1  720.43   22.00
   3 -13  -1   24.70    3.30
   3 -13  -1   27.50    3.50
  -3 -13   1   25.60    2.30
   3 -13  -1   19.00    3.00
  -3 -13   1   20.30    2.90
  -3 -13   1   24.40    3.40
  -3 -13   1   19.60    3.00
  -3  13   1   25.00    2.80
   3  13  -1   24.20    2.80
   3  13  -1   23.00    2.80
  -3  13   1   24.70    3.00
  -3  13   1   23.70    3.70
  -3  13   1   22.20    2.40
  -3  13   1   29.60    6.10
  -2 -13   1  140.49    6.90
  -2 -13   1  146.89    5.80
  -2 -13   1  142.99    7.10
   2 -13  -1  153.38    7.90
   2 -13  -1  151.58    7.00
  -2 -13   1  146.39    7.20
   2 -13  -1  141.49    7.30
   2 -13  -1  146.49    6.70
  -2  13   1  151.88    7.20
   2  13  -1  140.49    7.10
  -2  13   1  141.99    7.40
  -2  13   1  157.48    6.70
   2  13  -1  141.39    6.50
   2  13  -1  148.49    6.30
  -1 -13   1  388.56   14.40
   1 -13  -1  417.36   13.90
   1 -13  -1  419.76   15.10
   1 -13  -1  393.76   14.80
  -1 -13   1  411.66   13.40
   1 -13  -1  409.56   14.30
  -1 -13   1  404.96   14.50
  -1 -13   1  403.96   14.60
  -1  13   1  413.66   14.30
  -1  13   1  406.26   14.00
  -1  13   1  417.26   14.90
   1  13  -1  421.56   14.50
   1  13  -1  415.26   14.00
   0 -13  -1   87.09    5.80
   0 -13  -1   82.39    4.60
   0 -13   1   93.39    5.60
   0 -13   1   77.39    5.50
   0 -13  -1   87.69    5.30
   0 -13  -1   79.59    5.30
   0 -13   1   87.79    4.60
   0 -13   1   81.99    5.30
   0  13   1   84.29    5.10
   0  13  -1   91.99    5.20
   0  13  -1   84.39    4.60
   0  13   1   75.49    5.20
   0  13   1   82.99    4.80
  -1 -13  -1  167.48    7.00
   1 -13   1  186.28    8.10
   1 -13   1  176.98    8.30
   1 -13   1  178.88    7.10
  -1 -13  -1  185.08    8.00
  -1 -13  -1  162.28    8.20
  -1 -13  -1  181.78    8.30
   1  13   1  179.88    7.90
   1  13   1  177.38    7.60
  -1  13  -1  173.38    7.60
   1  13   1  175.18    7.30
  -1  13  -1  177.18    7.30
  -1  13  -1  179.58    8.00
  -2 -13  -1   51.69    4.40
  -2 -13  -1   51.59    4.70
   2 -13   1   49.00    4.70
  -2 -13  -1   49.30    4.00
   2 -13   1   50.99    4.60
  -2 -13  -1   50.59    4.40
   2 -13   1   47.40    4.80
   2 -13   1   52.89    3.80
   2  13   1   49.30    3.70
   2  13   1   50.79    4.30
  -2  13  -1   47.80    4.50
  -2  13  -1   58.19    4.50
  -3 -13  -1   37.40    3.90
   3 -13   1   34.60    4.00
   3 -13   1   42.80    3.80
   3 -13   1   40.50    4.30
  -3 -13  -1   36.80    3.00
   3 -13   1   41.30    4.80
  -3 -13  -1   39.40    4.40
  -3 -13  -1   32.70    3.70
  -3  13  -1   38.20    4.30
  -3  13  -1   38.80    2.80
   3  13   1   32.20    3.30
   3  13   1   44.10    3.90
  -3  13  -1   39.60    2.80
  -3  13  -1   31.40    3.60
  -3  13  -1   38.10    3.60
   4 -13   1   89.89    5.90
  -4 -13  -1   91.09    5.60
   4 -13   1   93.99    4.10
   4 -13   1   82.89    5.90
   4 -13   1   92.09    6.40
  -4 -13  -1   83.19    5.60
  -4 -13  -1   90.99    5.70
  -4 -13  -1   89.09    4.30
   4 -13   1   87.59    5.20
  -4  13  -1   94.89    5.80
  -4  13  -1   92.29    5.20
  -4  13  -1   88.89    4.40
   4  13   1   89.69    5.20
   4  13   1   82.59    6.30
  -4  13  -1   89.79    4.20
  -4  13  -1   90.19    6.10
   4  13   1   85.99    5.20
   5 -13   1    0.50    1.30
  -5 -13  -1   -1.40    2.20
   5 -13   1   -1.90    2.20
   5 -13   1   -5.30    2.10
  -5 -13  -1   -0.20    1.70
   5 -13   1    4.60    3.00
  -5 -13  -1    2.00    1.60
  -5 -13  -1    2.40    2.20
   5 -13   1   -0.30    2.10
  -5  13  -1   -2.50    2.10
  -5  13  -1   -1.00    2.20
   5  13   1    2.00    2.10
  -5  13  -1    3.10    2.10
   5  13   1   -0.80    1.70
  -5  13  -1   -2.70    2.20
   5  13   1    1.90    1.70
  -5  13  -1    0.90    1.40
   6 -13   1  119.99    7.80
   6 -13   1  129.49    7.50
   6 -13   1  116.99    7.10
  -6 -13  -1  123.39    6.70
  -6 -13  -1  111.69    6.10
  -6 -13  -1  131.99    7.00
   6 -13   1  138.99    6.90
  -6 -13  -1  130.59    7.10
   6  13   1  136.69    6.10
   6  13   1  131.59    6.40
  -6  13  -1  138.39    7.00
  -6  13  -1  127.29    7.50
  -6  13  -1  136.09    6.20
   6  13   1  125.09    6.30
   6  13   1  130.39    6.90
  -7 -13  -1    3.40    2.10
  -7 -13  -1    5.10    2.80
   7 -13   1    4.10    2.70
  -7 -13  -1    3.30    1.50
  -7 -13  -1    4.50    1.30
   7 -13   1    3.00    2.90
  -7 -13  -1    5.70    1.30
  -7 -13  -1    7.90    2.70
   7 -13   1    3.50    3.10
   7  13   1    3.60    1.90
   7  13   1    7.50    2.40
  -7  13  -1    8.80    3.40
   7  13   1    6.10    2.10
   7  13   1    4.70    2.70
   7  13   1    4.90    1.20
  -7  13  -1    2.10    2.50
  -7  13  -1    2.10    2.60
  -8 -13  -1   10.20    2.80
   8 -13   1   12.70    3.50
   8 -13   1   12.20    3.70
  -8 -13  -1   12.40    3.30
   8 -13   1    5.40    3.10
  -8 -13  -1   10.20    2.70
  -8  13  -1    1.40    2.70
  -8  13  -1    8.30    3.30
   8  13   1   10.40    2.80
   8  13   1    3.70    2.70
   8  13   1    3.50    2.70
   9 -13   1  163.68    8.50
  -9 -13  -1  160.18    8.30
  -9 -13  -1  164.58    8.20
  -9 -13  -1  175.58    9.00
  -9 -13  -1  162.08    6.60
   9 -13   1  174.68    9.70
  -9  13  -1  163.68   11.70
   9  13   1  171.88    7.50
   9  13   1  173.28    7.90
   9  13   1  172.58    8.50
  -9  13  -1  165.18    8.10
   9  13   1  161.88    7.60
  -9  13  -1  155.98   10.90
 -10 -13  -1   -4.10    2.70
 -10 -13  -1   -3.30    3.50
  10 -13   1   -1.00    3.40
 -10 -13  -1    1.10    2.20
  10 -13   1    2.10    3.00
 -10 -13  -1    0.20    2.10
  10  13   1    1.10    2.40
  10  13   1    2.50    2.80
 -10  13  -1    2.40    3.10
 -10  13  -1    0.00    4.90
 -10  13  -1    1.10    3.00
  11 -13   1   30.00    4.30
  11 -13   1   33.60    4.40
 -11 -13  -1   33.60    4.60
 -11 -13  -1   27.60    3.10
  11 -13   1   18.50    4.40
 -11  13  -1   35.00    4.70
  11  13   1   40.60    4.70
 -11  13  -1   33.40    4.90
 -11  13  -1   24.80    4.50
  11  13   1   33.60    4.40
  12 -13   1  112.49   11.20
  12 -13   1   84.29    6.90
 -12 -13  -1   82.89    5.40
  12 -13   1   86.89    8.00
 -12  13  -1   83.19    7.10
  12  13   1   82.69    6.90
 -12  13  -1   65.29    6.60
  12  13   1   88.19    6.20
 -12  13  -1   72.39    7.60
  13 -13   1   -0.10    3.90
  13 -13   1    2.90    3.70
 -13 -13  -1    1.80    2.40
  13 -13   1    1.80    3.50
 -13  13  -1   -1.20    3.50
  13  13   1    2.90    3.60
 -13  13  -1    4.00    4.00
  13  13   1    1.60    2.90
  14 -13   1   72.29    7.30
  14  13   1   64.59    7.20
  14  13   1   82.09    6.60
 -14  13  -1   71.79    8.00
 -14  13  -1   83.29    7.90
  13 -14  -1   -5.40    3.60
 -13 -14   1   -0.80    2.30
  13 -14  -1   -1.10    5.40
  13 -14  -1   -0.20    3.40
 -13  14   1    3.30    3.50
 -13  14   1    1.70    3.40
 -12 -14   1   17.90    3.30
 -12 -14   1   22.50    3.80
  12 -14  -1   24.30    5.40
  12 -14  -1   22.70    5.10
 -12 -14   1   24.20    3.00
  12 -14  -1   20.70    4.60
 -12 -14   1   19.60    4.40
 -12  14   1   29.60    4.40
  12  14  -1   15.10    4.10
  12  14  -1   25.60    3.60
 -12  14   1   15.00    5.40
 -12  14   1   22.40    5.30
  11 -14  -1   -1.70    3.30
 -11 -14   1    5.60    2.30
 -11 -14   1    3.50    2.60
  11 -14  -1    5.20    3.40
 -11 -14   1    1.30    3.20
  11 -14  -1    6.30    3.40
 -11  14   1    0.50    3.10
  11  14  -1    2.80    2.50
 -11  14   1    4.40    3.10
 -11  14   1   -0.30    2.90
  11  14  -1   -1.40    3.00
 -10 -14   1    6.00    2.00
  10 -14  -1    8.50    3.70
  10 -14  -1    3.60    3.40
 -10 -14   1    7.90    2.80
  10 -14  -1    9.40    3.40
 -10 -14   1   10.30    3.50
 -10 -14   1    7.80    2.50
 -10  14   1    5.50    3.40
  10  14  -1    5.90    3.20
  10  14  -1    8.40    2.70
 -10  14   1   12.80    3.50
  10  14  -1    8.90    2.30
 -10  14   1   14.10    3.30
   9 -14  -1    1.10    2.90
  -9 -14   1    3.00    2.90
  -9 -14   1    0.30    1.50
  -9 -14   1    0.30    1.90
   9 -14  -1   -0.80    3.40
  -9 -14   1   -0.60    2.10
  -9  14   1    0.60    2.90
  -9  14   1    2.60    2.80
  -9  14   1    0.40    2.80
   9  14  -1    3.80    2.90
   9  14  -1    3.40    2.30
   9  14  -1    2.00    2.00
   8 -14  -1    2.80    3.10
   8 -14  -1    0.50    2.80
  -8 -14   1    1.30    2.80
  -8 -14   1   -3.00    1.90
   8 -14  -1   -1.10    2.70
  -8 -14   1    1.90    2.10
   8  14  -1    2.20    1.90
   8  14  -1    0.40    2.10
  -8  14   1   -0.60    2.70
  -8  14   1   -1.20    2.30
  -8  14   1    2.20    3.20
   8  14  -1   -0.60    1.60
   7 -14  -1   -2.60    2.50
  -7 -14   1    0.20    2.00
   7 -14  -1    0.00    2.80
  -7 -14   1    2.50    2.70
   7 -14  -1    0.10    3.10
  -7 -14   1    3.40    2.10
   7  14  -1    0.80    1.80
   7  14  -1   -1.20    2.40
   7  14  -1    2.00    2.10
  -7  14   1    0.30    2.80
  -7  14   1   -1.40    3.50
  -6 -14   1   10.70    2.70
  -6 -14   1   16.30    4.50
  -6 -14   1   11.50    3.20
   6 -14  -1   11.60    3.70
   6 -14  -1   10.60    3.00
   6 -14  -1   15.00    3.50
   6  14  -1   10.10    2.10
  -6  14   1    7.20    4.80
   6  14  -1    8.30    2.40
   6  14  -1    8.60    2.10
  -6  14   1   10.30    2.40
  -6  14   1   15.70    3.60
   5 -14  -1   -0.70    2.30
  -5 -14   1   -0.80    2.50
   5 -14  -1    0.10    2.10
  -5 -14   1    1.70    2.10
   5 -14  -1   -2.40    2.50
   5 -14  -1   -2.50    2.40
  -5 -14   1   -4.40    1.60
  -5  14   1    0.20    1.30
   5  14  -1    3.40    1.50
   5  14  -1   -0.10    2.30
  -5  14   1    1.70    2.30
  -5  14   1    1.20    1.80
  -5  14   1   -0.70    2.50
  -4 -14   1    3.00    2.20
  -4 -14   1    2.10    2.00
   4 -14  -1    0.60    2.70
   4 -14  -1    2.00    2.60
   4 -14  -1   -2.60    1.90
  -4 -14   1    2.50    1.30
   4 -14  -1    0.10    2.40
  -4 -14   1    4.60    2.60
   4  14  -1    4.80    2.20
  -4  14   1    1.80    2.60
  -4  14   1    1.60    2.40
   4  14  -1    3.40    1.90
  -4  14   1    0.00    1.60
   3 -14  -1    0.00    2.10
  -3 -14   1    2.90    1.50
   3 -14  -1    4.80    2.70
   3 -14  -1    0.40    1.90
  -3 -14   1    2.30    2.00
  -3 -14   1    2.90    2.60
   3 -14  -1   -1.50    2.30
  -3 -14   1    2.80    2.20
   3  14  -1    2.10    1.80
  -3  14   1    1.90    1.10
  -3  14   1   -1.90    2.30
  -3  14   1    0.30    2.20
   3  14  -1    3.00    1.80
  -3  14   1    6.70    2.20
  -3  14   1    1.70    1.60
   3  14  -1    2.50    2.10
   2 -14  -1   47.50    4.10
   2 -14  -1   46.00    5.20
  -2 -14   1   54.79    4.90
   2 -14  -1   38.30    4.60
  -2 -14   1   45.60    4.30
   2 -14  -1   41.30    4.40
  -2 -14   1   41.80    4.50
   2  14  -1   45.00    3.70
  -2  14   1   41.80    4.80
  -2  14   1   48.60    4.90
   2  14  -1   45.10    4.10
   2  14  -1   48.70    4.70
   1 -14  -1  147.79    7.80
   1 -14  -1  152.28    6.70
  -1 -14   1  151.38    6.10
   1 -14  -1  135.59    7.40
   1 -14  -1  143.19    7.40
  -1 -14   1  142.19    7.40
  -1 -14   1  156.28    7.50
  -1 -14   1  144.79    7.30
  -1  14   1  155.18    7.60
  -1  14   1  142.09    6.70
   1  14  -1  148.89    6.90
   1  14  -1  154.38    7.20
  -1  14   1  153.38    7.30
   1  14  -1  148.49    6.50
   0 -14  -1    7.80    2.30
   0 -14   1    9.90    2.90
   0 -14   1   11.90    2.80
   0 -14  -1    9.60    2.80
   0 -14   1   10.10    2.80
   0 -14  -1   10.40    2.80
   0 -14  -1    9.80    2.60
   0  14   1    7.20    2.60
   0  14  -1    4.00    2.00
   0  14   1   12.40    3.80
   0  14   1    9.20    2.40
   0  14  -1   11.00    2.60
  -1 -14  -1   -0.50    2.10
   1 -14   1    0.50    2.30
  -1 -14  -1    1.50    4.40
   1 -14   1    2.50    2.30
   1 -14   1    2.50    1.90
  -1 -14  -1   -3.00    2.10
   1 -14   1    0.40    2.10
  -1 -14  -1    0.70    1.80
   1  14   1    4.50    2.30
   1  14   1    3.00    1.90
  -1  14  -1    2.60    2.20
  -1  14  -1    3.60    1.90
   1  14   1   -0.10    1.80
  -1  14  -1    0.90    1.80
  -2 -14  -1    1.60    1.90
  -2 -14  -1   -0.80    2.30
   2 -14   1    1.50    2.00
   2 -14   1   -0.70    2.50
   2 -14   1   -2.00    2.30
  -2 -14  -1   -2.40    2.10
  -2 -14  -1    2.50    2.80
   2 -14   1   -0.50    2.10
  -2  14  -1   -3.30    2.10
   2  14   1   -2.80    1.60
  -2  14  -1    0.10    2.10
   2  14   1    0.70    2.10
  -2  14  -1   -0.40    1.90
   3 -14   1    8.20    2.60
   3 -14   1   11.10    2.60
  -3 -14  -1    8.50    2.70
  -3 -14  -1   10.40    2.00
  -3 -14  -1    7.40    2.70
   3 -14   1   11.10    3.30
  -3 -14  -1    5.80    2.30
   3 -14   1    5.70    2.90
  -3  14  -1   11.80    3.10
  -3  14  -1    6.50    2.30
  -3  14  -1   11.70    2.90
   3  14   1    6.70    2.20
   3  14   1    9.70    2.50
  -3  14  -1   11.90    1.60
   3  14   1    9.80    2.40
  -4 -14  -1    9.50    2.90
   4 -14   1    9.90    3.30
   4 -14   1    9.30    3.30
   4 -14   1   14.80    3.30
   4 -14   1   10.70    1.60
  -4 -14  -1   11.50    2.80
  -4 -14  -1    9.50    2.80
  -4 -14  -1   10.50    2.70
   4 -14   1   11.90    2.70
  -4  14  -1   16.70    2.80
   4  14   1   11.30    2.60
  -4  14  -1   16.70    3.30
  -4  14  -1   14.60    2.10
   4  14   1   14.60    2.80
  -4  14  -1   18.80    3.40
  -4  14  -1   11.00    1.60
   5 -14   1    0.10    3.50
   5 -14   1    0.90    2.70
   5 -14   1    4.00    2.80
   5 -14   1    2.30    3.00
  -5 -14  -1    0.50    2.50
  -5 -14  -1    2.20    1.40
   5 -14   1    0.80    1.40
  -5 -14  -1    2.90    2.30
  -5 -14  -1    5.50    2.30
  -5  14  -1    1.80    2.00
   5  14   1    3.20    2.10
   5  14   1    1.20    2.20
  -5  14  -1    2.70    2.70
  -5  14  -1    5.70    2.90
   5  14   1    5.40    2.00
  -6 -14  -1    2.60    2.30
   6 -14   1    0.30    2.20
   6 -14   1    0.80    3.00
   6 -14   1   -0.50    2.50
  -6 -14  -1    2.40    2.50
  -6 -14  -1    1.20    1.40
   6 -14   1    2.70    3.20
  -6 -14  -1    7.60    2.80
   6  14   1    0.80    2.10
  -6  14  -1    4.30    2.80
  -6  14  -1    3.50    2.30
  -6  14  -1    7.50    3.10
   6  14   1   -0.20    1.80
   7 -14   1   -1.00    2.80
  -7 -14  -1    3.50    2.40
   7 -14   1    0.70    2.80
  -7 -14  -1   -1.10    2.60
  -7 -14  -1    1.10    2.30
   7 -14   1   -3.60    2.40
   7  14   1    1.20    2.20
   7  14   1    2.30    2.60
   7  14   1    0.40    1.80
  -7  14  -1   -0.50    2.60
  -7  14  -1   -1.90    2.30
  -7  14  -1    0.50    2.30
   7  14   1    0.20    1.80
  -8 -14  -1   -0.30    1.00
  -8 -14  -1    4.00    2.40
   8 -14   1   -1.10    3.00
  -8 -14  -1    1.20    2.10
  -8 -14  -1   -2.80    2.60
  -8 -14  -1    3.40    1.30
   8 -14   1   -1.30    2.70
   8  14   1    2.60    2.00
   8  14   1    2.10    2.30
  -8  14  -1    3.70    3.00
   8  14   1    2.30    2.20
  -8  14  -1    0.50    2.70
   8  14   1    3.60    2.90
  -8  14  -1    1.80    2.60
   9 -14   1    7.00    3.80
   9 -14   1   14.10    3.60
   9 -14   1    9.40    3.60
  -9 -14  -1    5.40    2.50
  -9 -14  -1   17.50    3.20
  -9 -14  -1    7.30    3.40
  -9 -14  -1   11.40    1.90
   9  14   1   17.50    3.20
   9  14   1    8.90    2.80
   9  14   1   11.90    2.70
  -9  14  -1   14.70    3.60
  -9  14  -1   13.40    3.20
   9  14   1   15.30    3.50
  -9  14  -1   20.40    6.50
 -10 -14  -1    0.00    1.70
 -10 -14  -1    3.20    2.20
 -10 -14  -1    0.20    2.50
  10 -14   1    2.80    3.60
 -10 -14  -1   -3.60    2.90
  10 -14   1    1.80    3.50
 -10  14  -1    2.20    3.00
  10  14   1    3.90    2.70
 -10  14  -1   -0.90    2.90
  10  14   1    5.60    3.30
 -10  14  -1    3.30    3.90
 -11 -14  -1    7.00    2.90
  11 -14   1    1.20    3.20
 -11 -14  -1   -1.40    3.30
 -11 -14  -1   -2.50    1.80
  11 -14   1   -2.30    2.90
  11 -14   1   -2.90    3.60
 -11  14  -1   -1.60    3.00
  11  14   1   -0.20    2.60
 -11  14  -1   -2.30    2.90
  11  14   1   -3.90    3.20
  12 -14   1    1.60    3.00
  12 -14   1   19.10    7.50
 -12 -14  -1   11.50    4.00
 -12 -14  -1    9.80    3.30
 -12 -14  -1    5.80    2.30
  12 -14   1    0.30    4.20
 -12  14  -1    4.10    3.50
  12  14   1    6.80    3.00
 -12  14  -1    5.70    4.90
  12  14   1    9.10    3.90
 -12  14  -1    4.40    3.80
  13 -14   1    8.00    4.20
 -13 -14  -1    5.70    3.10
 -13 -14  -1    9.80    2.50
  13 -14   1    9.20    3.80
  13 -14   1    7.90    4.70
 -13 -14  -1   14.20    4.50
 -13  14  -1   10.30    4.10
 -13  14  -1    6.60    4.30
  13  14   1    8.80    4.20
  13  14   1    2.50    3.90
 -13 -15   1    8.50    3.10
  13 -15  -1    2.20    3.60
  13 -15  -1    1.10    4.20
 -13 -15   1    0.60    3.80
  13  15  -1    2.70    2.80
 -13  15   1    2.50    3.60
  13  15  -1   -3.10    3.60
 -13  15   1   -1.00    3.50
 -12 -15   1   34.70    5.30
 -12 -15   1   37.00    4.70
  12 -15  -1   30.20    5.10
  12 -15  -1   29.00    5.20
  12 -15  -1   40.80    5.10
 -12  15   1   28.40    5.20
  12  15  -1   32.00    5.10
 -12  15   1   38.70    4.90
  12  15  -1   31.90    4.60
  11 -15  -1   35.70    5.20
 -11 -15   1   36.40    3.50
  11 -15  -1   40.60    5.60
  11 -15  -1   46.50    5.30
 -11 -15   1   40.10    5.30
 -11 -15   1   39.90    4.90
 -11 -15   1   43.20    4.80
  11  15  -1   37.00    4.90
 -11  15   1   37.70    5.60
  11  15  -1   44.20    4.90
  10 -15  -1  107.99    8.00
 -10 -15   1  105.19    6.50
 -10 -15   1  105.59    4.80
  10 -15  -1  110.29    8.70
 -10 -15   1  111.89    6.70
 -10 -15   1  114.69    7.70
  10 -15  -1  112.19    7.40
  10  15  -1  105.89    7.40
 -10  15   1  111.69    7.00
  10  15  -1  110.09    6.40
 -10  15   1  101.59    8.20
   9 -15  -1  236.88   11.80
  -9 -15   1  241.68   11.00
  -9 -15   1  231.78   10.00
  -9 -15   1  225.88    9.90
   9 -15  -1  211.38   10.50
  -9  15   1  218.68   10.70
   9  15  -1  217.98    9.40
   9  15  -1  227.58    9.30
  -9  15   1  245.78    9.90
   8 -15  -1    1.80    4.80
  -8 -15   1    4.30    3.10
   8 -15  -1    4.20    3.40
  -8 -15   1    4.20    2.60
   8 -15  -1   -1.30    2.80
  -8 -15   1    4.30    2.10
   8  15  -1    4.60    2.40
   8  15  -1    2.10    2.30
  -8  15   1    2.30    2.60
   8  15  -1    7.20    2.30
  -8  15   1   13.30    3.50
   7 -15  -1  157.38    9.50
   7 -15  -1  162.28    8.80
   7 -15  -1  156.98    8.10
  -7 -15   1  159.48    8.00
  -7 -15   1  154.18    7.80
  -7 -15   1  158.48    8.80
   7  15  -1  159.08    7.40
   7  15  -1  164.98    7.50
  -7  15   1  160.48    8.50
  -7  15   1  162.88    8.30
  -7  15   1  157.68    9.10
   7  15  -1  161.28    7.10
  -6 -15   1  124.99   10.70
  -6 -15   1  109.99    7.90
   6 -15  -1  122.99    7.50
   6 -15  -1  141.09    7.20
   6 -15  -1  139.39    8.60
  -6  15   1  133.99    7.50
   6  15  -1  129.49    6.30
   6  15  -1  132.99    6.10
  -6  15   1  121.69    8.00
  -6  15   1  130.89    6.00
   5 -15  -1   11.50    3.70
   5 -15  -1    7.80    2.80
   5 -15  -1    6.20    3.20
   5 -15  -1    5.20    2.40
  -5 -15   1   11.80    2.80
  -5 -15   1    6.50    3.10
  -5 -15   1    9.80    2.50
   5  15  -1    8.40    2.60
  -5  15   1   12.30    1.80
  -5  15   1    9.70    2.20
  -5  15   1   15.10    3.30
  -5  15   1   12.80    5.00
   5  15  -1    8.80    2.60
  -4 -15   1   91.49    6.30
   4 -15  -1  101.29    6.40
   4 -15  -1   96.09    8.00
   4 -15  -1   92.99    5.70
  -4 -15   1  104.29    6.20
   4 -15  -1   99.49    7.00
  -4 -15   1   96.19    6.00
  -4  15   1   96.89    6.20
  -4  15   1   97.79    4.00
  -4  15   1   89.29    4.30
   4  15  -1   97.29    5.60
   4  15  -1   84.29    5.20
  -4  15   1   99.79    6.90
   3 -15  -1    3.00    2.80
  -3 -15   1    3.30    2.20
  -3 -15   1    1.80    2.50
  -3 -15   1    0.40    2.30
   3 -15  -1    5.30    3.00
   3 -15  -1   -2.00    2.30
   3 -15  -1    0.40    2.20
   3  15  -1    0.30    1.60
  -3  15   1    0.80    2.50
   3  15  -1    2.70    1.80
  -3  15   1   -1.10    2.10
  -3  15   1    0.90    2.30
   3  15  -1   -1.30    2.00
  -2 -15   1    4.70    2.50
  -2 -15   1    4.20    2.10
   2 -15  -1    5.20    2.70
  -2 -15   1    5.80    1.90
   2 -15  -1    9.30    3.20
   2 -15  -1    6.40    2.40
  -2 -15   1    5.30    2.80
   2  15  -1    8.20    2.60
  -2  15   1    5.30    3.10
   2  15  -1    5.80    4.00
  -2  15   1    4.90    2.20
  -2  15   1    4.80    2.70
  -1 -15   1    1.70    2.50
  -1 -15   1    0.10    1.70
  -1 -15   1    0.80    2.40
   1 -15  -1    2.90    2.50
  -1 -15   1    0.60    2.20
   1 -15  -1   -0.20    2.00
   1 -15  -1   -0.60    1.90
   1 -15  -1    0.00    2.60
  -1  15   1    5.10    2.50
  -1  15   1    2.40    2.10
  -1  15   1   -0.30    2.50
   1  15  -1    1.80    1.70
   1  15  -1    5.80    2.10
   1  15  -1    5.10    2.40
   0 -15   1   19.50    3.50
   0 -15  -1   22.70    2.90
   0 -15   1   20.00    3.40
   0 -15  -1   22.70    3.40
   0 -15  -1   27.50    3.70
   0 -15  -1   27.40    4.00
   0 -15   1   22.80    2.80
   0 -15   1   18.80    3.20
   0  15   1   23.50    3.50
   0  15   1   26.20    3.20
   0  15  -1   22.80    2.90
   0  15   1   26.70    3.70
   0  15  -1   25.10    3.40
   1 -15   1    6.60    2.50
   1 -15   1    5.90    2.10
   1 -15   1    6.20    2.70
  -1 -15  -1    7.90    2.10
  -1 -15  -1    4.50    2.70
   1 -15   1    5.50    2.90
  -1 -15  -1    5.30    2.80
  -1 -15  -1    6.60    2.70
  -1  15  -1    5.80    2.40
   1  15   1    4.90    2.10
  -1  15  -1   -0.70    2.30
   1  15   1    7.90    3.40
   1  15   1    1.90    2.30
  -2 -15  -1    2.20    2.10
  -2 -15  -1    0.10    2.40
  -2 -15  -1    0.60    1.80
   2 -15   1    1.70    2.70
   2 -15   1    1.60    2.00
   2 -15   1    0.90    2.60
  -2 -15  -1    4.80    2.70
   2 -15   1    0.30    1.90
  -2  15  -1   -2.60    2.00
   2  15   1    3.80    2.10
  -2  15  -1    2.40    2.40
  -2  15  -1   -3.70    1.70
   2  15   1    5.70    2.60
  -3 -15  -1    0.20    1.80
   3 -15   1    2.90    2.30
  -3 -15  -1   -1.20    2.30
   3 -15   1    0.90    2.20
   3 -15   1    0.80    2.70
  -3 -15  -1    1.70    2.30
   3 -15   1    0.30    2.70
   3  15   1   -0.50    1.90
   3  15   1   -2.40    2.10
  -3  15  -1    0.70    2.20
  -3  15  -1    0.40    2.60
   3  15   1   -0.20    1.90
  -3  15  -1   -0.20    2.30
  -4 -15  -1   44.00    3.60
   4 -15   1   49.40    5.60
   4 -15   1   45.90    4.90
   4 -15   1   41.30    4.30
   4 -15   1   41.70    4.70
  -4 -15  -1   43.50    4.90
  -4 -15  -1   35.50    4.40
  -4 -15  -1   47.40    5.10
   4 -15   1   39.90    2.70
  -4  15  -1   42.50    3.10
   4  15   1   50.29    4.40
  -4  15  -1   48.90    5.20
  -4  15  -1   48.90    5.10
  -4  15  -1   51.79    4.30
  -4  15  -1   45.70    2.70
   4  15   1   46.70    4.00
   4  15   1   41.00    5.10
  -5 -15  -1    2.80    2.80
   5 -15   1    2.00    3.00
  -5 -15  -1   -0.20    2.20
   5 -15   1    3.30    1.40
  -5 -15  -1    2.20    2.20
   5 -15   1    6.50    3.30
   5  15   1    3.90    2.00
  -5  15  -1    0.20    1.90
   5  15   1    5.70    2.70
  -5  15  -1    6.90    1.50
  -5  15  -1    6.60    3.00
  -5  15  -1    1.80    2.70
  -6 -15  -1   18.60    4.30
  -6 -15  -1   16.10    3.00
   6 -15   1   24.10    3.70
   6 -15   1   18.40    4.20
  -6 -15  -1   18.80    4.10
   6 -15   1   17.10    3.30
  -6  15  -1   22.50    4.20
   6  15   1   19.80    3.90
  -6  15  -1   17.10    3.50
  -6  15  -1   18.90    2.70
   6  15   1   16.10    2.80
   6  15   1   15.40    3.00
   7 -15   1   12.30    4.50
  -7 -15  -1   14.20    3.20
  -7 -15  -1   13.20    3.00
   7 -15   1   18.70    4.90
   7 -15   1   14.00    3.30
  -7 -15  -1   17.50    3.70
  -7  15  -1   16.80    2.90
   7  15   1   11.90    2.50
   7  15   1   17.40    3.20
  -7  15  -1   20.60    3.90
   7  15   1   17.50    3.60
  -7  15  -1   21.20    3.70
  -8 -15  -1    7.10    2.90
   8 -15   1    6.30    3.60
   8 -15   1    3.90    3.30
  -8 -15  -1    9.10    2.90
   8 -15   1    6.10    4.20
  -8 -15  -1    7.30    3.20
  -8  15  -1    5.70    3.30
   8  15   1    2.50    2.90
  -8  15  -1    8.10    2.80
   8  15   1    6.80    2.70
   8  15   1    1.10    2.20
  -8  15  -1    5.70    3.50
   9 -15   1  146.99    8.30
  -9 -15  -1  142.99    5.60
   9 -15   1  151.28    9.50
   9 -15   1  141.29    8.80
  -9 -15  -1  170.18   12.20
  -9 -15  -1  162.78    8.40
  -9 -15  -1  148.69    8.50
  -9  15  -1  144.39    8.60
   9  15   1  155.48    8.50
  -9  15  -1  151.78    7.70
   9  15   1  138.59    7.60
 -10 -15  -1   10.70    1.90
  10 -15   1   13.20    4.50
  10 -15   1   11.20    4.20
 -10 -15  -1    8.70    3.20
 -10 -15  -1   10.50    3.90
  10  15   1    9.50    3.10
 -10  15  -1    9.30    3.60
 -10  15  -1    6.00    3.60
  10  15   1   10.60    3.60
 -10  15  -1    9.50    3.30
 -11 -15  -1   56.89    6.40
 -11 -15  -1   60.99    6.00
  11 -15   1   64.59    6.90
  11 -15   1   65.99    8.60
  11  15   1   56.49    6.40
 -11  15  -1   60.09    6.40
 -11  15  -1   53.49    6.30
  11  15   1   49.50    5.60
 -11  15  -1   82.39    9.60
  12 -15   1   27.80    5.10
  12 -15   1   41.50    5.80
 -12 -15  -1   43.50    8.70
  12 -15   1   42.70    5.10
  12  15   1   46.40    7.70
 -12  15  -1   37.60    5.80
 -12  15  -1   44.60    5.10
  12 -16  -1   16.00    4.70
  12 -16  -1   15.10    4.80
 -12 -16   1   26.70    4.90
 -12 -16   1   26.60    4.00
  12 -16  -1   17.30    4.30
 -12  16   1   12.50    4.20
  12  16  -1   19.90    3.70
 -12  16   1   15.60    4.10
  12  16  -1   25.10    4.60
 -11 -16   1   -2.80    3.30
 -11 -16   1    1.80    2.50
  11 -16  -1   -1.60    3.10
  11 -16  -1    0.90    3.20
  11 -16  -1    6.10    4.20
 -11  16   1    3.80    3.70
  11  16  -1    0.90    2.80
 -11  16   1    1.30    3.70
 -11  16   1    6.70    3.80
  10 -16  -1    1.20    3.50
 -10 -16   1   -2.90    3.10
  10 -16  -1    2.10    3.30
 -10 -16   1   -0.40    2.30
 -10 -16   1    0.80    2.20
  10 -16  -1    1.00    3.70
 -10  16   1    0.70    3.30
  10  16  -1    2.10    2.60
 -10  16   1    1.20    3.10
 -10  16   1   -0.50    2.90
   9 -16  -1    8.80    3.70
  -9 -16   1    3.90    2.40
  -9 -16   1    6.50    2.80
   9 -16  -1    4.40    3.40
  -9 -16   1   -0.60    3.30
  -9  16   1    3.40    2.80
  -9  16   1    9.00    4.00
  -9  16   1    9.40    3.50
   9  16  -1    8.60    2.90
  -8 -16   1    0.60    2.00
  -8 -16   1   -0.20    2.20
   8 -16  -1    1.60    3.00
  -8 -16   1    0.30    3.00
   8 -16  -1    3.30    3.40
   8 -16  -1   -6.20    3.10
  -8  16   1    2.10    3.20
   8  16  -1   -3.20    2.30
  -8  16   1    0.20    2.50
  -8  16   1   -2.60    3.00
   8  16  -1    1.40    2.20
   7 -16  -1    1.60    2.90
  -7 -16   1    3.00    3.10
   7 -16  -1    2.40    5.20
  -7 -16   1    2.00    2.50
   7 -16  -1   -5.30    5.10
  -7 -16   1   -1.30    1.90
   7  16  -1    1.70    2.80
  -7  16   1    0.90    2.90
  -7  16   1   -0.10    3.10
   7  16  -1    5.20    2.00
  -7  16   1   -1.50    2.90
  -6 -16   1   16.90    3.10
  -6 -16   1   22.50    4.00
  -6 -16   1   21.30    3.60
   6 -16  -1   18.60    4.20
   6 -16  -1   21.20    4.10
   6 -16  -1   16.10    3.40
  -6  16   1   18.80    4.00
   6  16  -1   13.60    2.80
  -6  16   1   20.20    4.10
   6  16  -1   16.00    2.80
  -6  16   1   20.60    2.70
   5 -16  -1    0.60    3.00
  -5 -16   1    0.20    2.00
  -5 -16   1    0.50    2.40
   5 -16  -1    1.30    2.50
   5 -16  -1    2.00    3.20
  -5 -16   1    3.70    2.90
   5 -16  -1    2.80    2.70
  -5  16   1   -0.70    1.70
  -5  16   1    0.30    1.40
   5  16  -1    1.10    1.90
  -5  16   1    2.60    2.60
  -5  16   1   -3.00    2.80
   5  16  -1    0.30    2.20
   4 -16  -1    1.40    3.10
   4 -16  -1    0.90    2.70
  -4 -16   1    4.70    3.10
   4 -16  -1    3.00    2.60
   4 -16  -1   -1.50    2.80
  -4 -16   1    1.90    2.30
  -4 -16   1    3.10    3.50
  -4  16   1   -0.60    2.70
   4  16  -1   -0.90    1.90
   4  16  -1    1.10    2.60
   4  16  -1    3.00    2.00
  -4  16   1    2.60    2.80
  -4  16   1   -1.50    1.40
   3 -16  -1    1.10    2.40
  -3 -16   1    0.40    2.20
  -3 -16   1    0.00    1.40
  -3 -16   1    0.00    2.60
  -3 -16   1    1.30    2.10
   3 -16  -1   -2.10    3.50
   3 -16  -1    2.20    2.90
   3 -16  -1    5.90    4.60
  -3  16   1    2.40    2.50
  -3  16   1    1.90    2.50
   3  16  -1    2.60    2.30
   3  16  -1    0.10    1.90
   3  16  -1    0.30    2.20
   2 -16  -1    6.50    2.80
  -2 -16   1    5.40    2.50
  -2 -16   1   10.40    3.30
   2 -16  -1    6.00    3.00
   2 -16  -1   10.80    3.40
  -2 -16   1    6.10    1.90
   2 -16  -1    6.70    2.50
  -2 -16   1   11.30    3.10
   2  16  -1   10.20    2.70
  -2  16   1    7.90    3.20
  -2  16   1   10.00    3.00
   2  16  -1   12.00    2.50
  -2  16   1   11.70    2.70
   2  16  -1    7.90    2.70
   1 -16  -1   23.80    3.10
   1 -16  -1   30.20    4.30
   1 -16  -1   26.30    3.80
   1 -16  -1   18.30    3.30
  -1 -16   1   32.80    4.30
  -1 -16   1   28.70    3.90
  -1 -16   1   20.50    3.60
  -1 -16   1   25.00    3.90
   1  16  -1   18.80    2.90
   1  16  -1   26.80    3.30
  -1  16   1   25.90    3.80
   1  16  -1   29.10    3.70
  -1  16   1   25.40    3.70
  -1  16   1   30.50    4.80
   0 -16   1    3.20    2.80
   0 -16   1    3.00    1.90
   0 -16  -1    2.70    2.10
   0 -16  -1   -0.40    2.60
   0 -16   1    2.40    2.60
   0 -16  -1    0.40    2.30
   0 -16  -1    0.60    2.70
   0 -16   1    1.00    2.00
   0  16  -1    1.20    1.90
   0  16   1    4.40    2.50
   0  16   1    1.60    2.30
   0  16  -1    0.60    2.40
   0  16   1   -2.70    1.90
   1 -16   1   24.50    4.10
  -1 -16  -1   17.90    3.50
  -1 -16  -1   20.90    3.70
  -1 -16  -1   20.60    3.60
   1 -16   1   26.20    4.00
   1 -16   1   20.00    3.70
   1 -16   1   30.40    4.20
  -1  16  -1   16.50    3.40
   1  16   1   22.80    3.40
   1  16   1   24.50    3.20
  -1  16  -1   25.80    3.40
   1  16   1   30.10    3.70
  -1  16  -1   22.80    3.30
   2 -16   1   -1.10    2.70
   2 -16   1   -0.30    1.90
   2 -16   1    1.10    2.20
  -2 -16  -1    0.40    2.70
  -2 -16  -1   -1.10    1.70
  -2 -16  -1    1.30    2.60
  -2 -16  -1   -2.60    2.20
   2 -16   1    1.00    2.70
  -2  16  -1    0.30    2.30
   2  16   1    0.70    2.10
   2  16   1   -1.20    2.30
  -2  16  -1    1.40    2.40
  -2  16  -1    0.10    2.50
   3 -16   1    4.60    2.50
  -3 -16  -1    4.30    2.30
  -3 -16  -1    3.30    2.70
   3 -16   1   -0.70    2.80
  -3 -16  -1    4.00    2.80
   3 -16   1    8.70    3.30
   3 -16   1    2.20    3.00
  -3 -16  -1    7.00    2.70
   3  16   1    4.10    2.60
   3  16   1    6.80    2.30
  -3  16  -1    2.00    2.70
  -3  16  -1    6.60    2.70
  -3  16  -1    1.60    2.30
   3  16   1    8.50    2.30
   4 -16   1   -1.30    2.40
  -4 -16  -1    0.40    1.60
  -4 -16  -1   -4.00    1.80
  -4 -16  -1   -2.80    2.50
   4 -16   1   -5.40    2.50
   4 -16   1    2.30    2.40
   4 -16   1   -0.40    2.90
  -4 -16  -1    0.40    2.50
   4  16   1   -0.60    3.10
  -4  16  -1   -2.20    1.00
  -4  16  -1    2.40    2.70
   4  16   1    2.50    2.50
   4  16   1    1.90    1.90
  -4  16  -1   -2.50    1.30
  -4  16  -1   -4.50    2.50
  -5 -16  -1    1.60    1.50
  -5 -16  -1   -0.50    2.10
  -5 -16  -1    1.60    2.70
  -5 -16  -1    4.00    5.20
   5 -16   1    1.00    3.30
   5 -16   1   -1.90    2.60
   5 -16   1   -3.80    2.20
  -5  16  -1    1.70    1.70
  -5  16  -1    2.40    2.70
  -5  16  -1    0.40    1.30
   5  16   1   -2.80    1.80
   5  16   1    0.30    1.90
  -5  16  -1   -3.90    2.50
   6 -16   1   -1.30    2.60
   6 -16   1   -3.60    3.20
  -6 -16  -1    5.60    2.60
  -6 -16  -1   -2.20    2.80
   6 -16   1    2.30    3.20
   6 -16   1    2.30    3.20
  -6 -16  -1    2.80    2.50
   6  16   1    1.30    2.00
   6  16   1    5.00    2.80
  -6  16  -1   -0.30    3.00
  -6  16  -1    4.10    2.10
  -6  16  -1   -3.00    2.50
  -7 -16  -1    0.40    2.60
  -7 -16  -1   -2.90    3.00
   7 -16   1    3.10    2.90
   7 -16   1    2.00    3.50
   7 -16   1    2.40    3.60
  -7 -16  -1   -0.60    2.40
   7  16   1   -0.40    2.30
  -7  16  -1    1.20    3.00
  -7  16  -1    1.80    2.40
  -7  16  -1   -2.60    2.60
   7  16   1    3.20    2.60
  -8 -16  -1   -0.20    2.50
  -8 -16  -1    3.40    3.30
   8 -16   1    0.60    3.30
   8 -16   1   -0.90    3.30
   8 -16   1    7.30    3.40
  -8 -16  -1   -2.70    2.60
  -8  16  -1   -1.70    2.50
   8  16   1    2.20    2.60
  -8  16  -1    1.70    3.00
  -8  16  -1    2.70    3.10
   9 -16   1   16.80    4.60
  -9 -16  -1   22.30    3.90
   9 -16   1   18.20    4.70
   9 -16   1   14.80    3.80
  -9 -16  -1   17.50    3.90
  -9  16  -1   28.10    5.20
  -9  16  -1   20.40    3.50
  -9  16  -1   19.80    4.10
   9  16   1   20.00    3.50
  10 -16   1    6.80    4.00
 -10 -16  -1    5.40    3.20
  10 -16   1    5.40    4.00
 -10 -16  -1    9.70    3.90
  10  16   1    6.20    3.10
 -10  16  -1    4.10    3.50
  10  16   1   -0.90    3.20
 -10  16  -1    3.30    3.40
 -10  16  -1   -0.80    2.90
  11 -16   1    6.30    3.50
  11 -16   1    8.20    5.10
  11 -16   1   11.10    4.70
 -11 -16  -1    6.00    4.10
 -11 -16  -1   13.10    6.40
  11  16   1    6.60    3.60
  11  16   1    8.30    4.80
 -11  16  -1   11.80    3.70
 -11  16  -1    4.00    3.50
 -11  16  -1    2.90    3.60
 -12  16  -1    6.10    3.70
 -11 -17   1    5.70    3.80
 -11 -17   1   13.30    3.40
  11 -17  -1    7.70    4.50
  11 -17  -1    9.80    4.40
 -11  17   1    9.70    4.20
  11  17  -1    8.30    3.20
 -10 -17   1   24.50    3.90
  10 -17  -1   20.20    4.30
  10 -17  -1   20.40    4.70
 -10 -17   1   12.80    4.30
  10 -17  -1   11.50    4.30
 -10  17   1   25.70    5.40
 -10  17   1   26.50    4.50
 -10  17   1   15.40    3.60
  10  17  -1   24.70    3.80
  -9 -17   1   80.89    7.20
   9 -17  -1   81.19    7.80
  -9 -17   1   91.59    6.40
   9 -17  -1   76.09    7.60
  -9  17   1   91.89    7.90
  -9  17   1   78.89    5.90
   9  17  -1   82.99    5.90
  -9  17   1   74.59    6.90
   8 -17  -1    0.40    3.00
  -8 -17   1    1.00    2.70
   8 -17  -1    3.20    3.20
  -8 -17   1    5.60    3.50
   8 -17  -1    8.20    3.50
  -8 -17   1   -1.60    2.30
  -8  17   1    1.50    3.30
  -8  17   1    4.20    3.30
  -8  17   1    0.10    2.40
  -7 -17   1   38.40    4.80
  -7 -17   1   50.49    5.60
   7 -17  -1   37.50    4.50
  -7 -17   1   45.10    4.90
   7 -17  -1   32.40    4.90
  -7  17   1   46.00    5.30
  -7  17   1   30.60    4.90
   6 -17  -1   99.89    7.30
  -6 -17   1   88.59    6.20
  -6 -17   1   97.39    7.00
  -6 -17   1   95.29    6.50
   6 -17  -1   99.19    7.90
   6 -17  -1   90.09    6.20
  -6  17   1   93.29    7.40
  -6  17   1   85.89    7.00
  -6  17   1   96.79    5.00
   6  17  -1   92.29    6.10
  -5 -17   1   19.90    3.70
  -5 -17   1   13.70    3.00
  -5 -17   1   19.00    4.00
   5 -17  -1   18.30    6.40
   5 -17  -1   30.70    4.80
   5 -17  -1   18.60    3.50
  -5  17   1   17.90    3.70
   5  17  -1   22.00    3.50
  -5  17   1   14.60    2.10
   5  17  -1   17.00    3.20
  -5  17   1   19.10    3.90
   5  17  -1   11.70    3.10
   4 -17  -1   96.49    6.90
   4 -17  -1  103.49    7.40
  -4 -17   1   86.59    6.80
   4 -17  -1  109.19    7.80
  -4 -17   1  103.39    6.70
  -4 -17   1   97.79    6.60
   4  17  -1   99.19    6.10
   4  17  -1   97.89    5.60
   4  17  -1   93.69    7.00
  -4  17   1  102.49    6.90
  -3 -17   1    3.00    2.70
  -3 -17   1    1.00    2.80
   3 -17  -1    1.70    3.10
   3 -17  -1    0.70    2.40
   3 -17  -1    2.50    3.00
  -3 -17   1    3.20    2.20
   3 -17  -1    2.80    2.30
  -3  17   1    2.10    2.60
   3  17  -1    2.40    1.80
  -3  17   1    0.90    2.60
   3  17  -1    2.10    2.50
   3  17  -1    1.70    2.30
  -2 -17   1    4.30    2.40
   2 -17  -1    4.40    3.20
   2 -17  -1    8.10    3.60
   2 -17  -1    5.60    2.50
  -2 -17   1    4.60    3.40
   2 -17  -1    4.50    2.90
  -2  17   1    4.40    4.10
   2  17  -1    4.40    2.20
  -2  17   1    3.60    2.90
   2  17  -1    2.30    4.60
   2  17  -1    3.80    2.00
   1 -17  -1   22.50    4.10
  -1 -17   1   19.90    2.70
  -1 -17   1   21.40    3.90
   1 -17  -1   21.00    3.10
   1 -17  -1   19.80    4.10
  -1 -17   1   20.20    3.40
   1 -17  -1   19.70    3.60
   1  17  -1   14.30    2.90
  -1  17   1   13.60    3.10
   1  17  -1   23.10    3.60
  -1  17   1   12.40    3.00
  -1  17   1   19.20    3.60
   1  17  -1   18.70    3.00
   0 -17  -1    3.20    3.00
   0 -17   1    3.10    3.00
   0 -17  -1    3.90    2.30
   0 -17   1    2.90    2.20
   0 -17  -1    0.80    2.10
   0 -17  -1   -1.90    2.70
   0 -17   1    2.90    2.00
   0  17   1   -1.10    2.10
   0  17  -1   -0.80    2.50
   0  17   1    3.20    2.80
   0  17  -1    2.40    2.70
  -1 -17  -1   77.89    6.40
  -1 -17  -1   58.89    5.60
   1 -17   1   61.49    5.60
   1 -17   1   65.49    5.40
  -1 -17  -1   72.89    5.90
   1 -17   1   75.59    6.50
  -1 -17  -1   67.09    4.40
   1  17   1   71.99    5.70
  -1  17  -1   70.19    5.70
   1  17   1   61.79    4.80
  -1  17  -1   59.59    5.00
   1  17   1   62.99    5.10
  -1  17  -1   70.89    5.40
   2 -17   1   -0.80    2.10
   2 -17   1   -1.80    2.60
  -2 -17  -1    0.60    2.70
  -2 -17  -1   -1.00    2.30
  -2 -17  -1    4.10    3.40
   2 -17   1    4.30    2.30
  -2 -17  -1    1.20    1.80
   2  17   1    0.90    2.50
  -2  17  -1    1.60    2.40
   2  17   1    3.70    2.70
  -2  17  -1   -0.40    2.60
  -2  17  -1    2.50    2.40
   3 -17   1    7.60    3.40
  -3 -17  -1    4.40    5.20
   3 -17   1    4.00    2.80
  -3 -17  -1    0.20    1.90
  -3 -17  -1    1.30    5.20
   3 -17   1    2.00    2.40
   3 -17   1    7.80    3.50
  -3 -17  -1    5.30    2.10
   3  17   1   -1.10    1.70
  -3  17  -1    3.60    2.90
  -3  17  -1    3.60    2.90
  -3  17  -1    0.30    2.30
   3  17   1    3.00    2.30
  -4 -17  -1   38.50    4.60
   4 -17   1   30.80    4.30
  -4 -17  -1   36.20    4.50
   4 -17   1   36.50    4.70
   4 -17   1   27.60    3.80
   4 -17   1   31.10    5.90
  -4 -17  -1   40.60    4.90
   4  17   1   35.10    3.90
   4  17   1   42.30    4.90
  -4  17  -1   38.70    4.90
  -4  17  -1   32.00    4.30
   4  17   1   38.90    4.50
   5 -17   1    7.00    2.80
  -5 -17  -1    3.40    3.10
   5 -17   1    1.30    3.00
  -5 -17  -1   -0.40    2.60
  -5 -17  -1    5.00    2.60
   5 -17   1    6.20    3.60
  -5  17  -1    4.60    3.10
   5  17   1    4.20    2.80
  -5  17  -1    0.80    2.90
   5  17   1    2.60    2.50
  -5  17  -1    5.60    1.80
   5  17   1    0.80    2.60
  -6 -17  -1    1.30    2.40
   6 -17   1   -3.40    2.60
   6 -17   1   -2.00    3.20
  -6 -17  -1    0.60    2.90
   6 -17   1    1.10    3.30
  -6 -17  -1    3.00    2.90
  -6  17  -1    1.30    3.10
  -6  17  -1   -0.20    2.80
  -6  17  -1    0.30    1.90
   7 -17   1    2.30    3.60
  -7 -17  -1    1.20    2.70
   7 -17   1    2.10    4.00
  -7 -17  -1    2.20    3.10
   7 -17   1    7.00    3.30
  -7  17  -1    3.50    2.30
  -7  17  -1    3.40    3.40
  -7  17  -1    2.60    3.10
   8 -17   1   -5.30    3.10
  -8 -17  -1    1.30    2.60
   8 -17   1    1.00    3.60
  -8 -17  -1    3.20    3.40
   8 -17   1    2.30    3.90
  -8  17  -1   -0.80    3.10
  -8  17  -1   -2.70    2.90
   8  17   1    1.70    2.80
  -8  17  -1   -3.00    2.30
   9 -17   1   76.79    7.80
   9 -17   1   73.09    8.00
  -9 -17  -1   73.69    6.40
  -9 -17  -1   67.79    6.70
  -9  17  -1   85.69    8.20
  -9  17  -1   62.99    5.60
  -9  17  -1   75.39    7.40
   9  17   1   77.69    6.10
  10 -17   1    2.40    3.90
  10 -17   1   -0.60    4.10
 -10 -17  -1   10.10    4.50
 -10 -17  -1    5.90    4.90
 -10  17  -1    4.40    3.60
 -10  17  -1    7.00    3.30
  10  17   1    7.50    3.30
 -10  17  -1    4.80    3.90
 -11 -17  -1   48.00    6.00
  11 -17   1   46.30    7.20
 -11 -17  -1   51.99    5.90
 -11  17  -1   52.39    5.90
  11  17   1   52.49    5.50
 -10 -18   1    2.30    2.80
  10 -18  -1    1.90    3.60
  10 -18  -1    6.80    4.30
 -10 -18   1    4.10    3.70
  10  18  -1    3.50    2.90
 -10  18   1    1.00    3.40
 -10  18   1   -1.80    3.80
 -10  18   1    2.80    2.90
   9 -18  -1    4.00    4.10
   9 -18  -1   -1.30    3.20
  -9 -18   1    6.70    4.30
  -9 -18   1    6.10    4.40
  -9  18   1    0.10    3.30
  -9  18   1   -1.60    3.20
  -9  18   1    5.00    2.70
   8 -18  -1    4.70    3.70
   8 -18  -1    0.90    3.40
  -8 -18   1    3.50    2.80
  -8 -18   1    1.10    3.40
  -8  18   1   -1.40    3.40
  -8  18   1    1.70    2.50
  -8  18   1   -0.40    4.40
   7 -18  -1    0.50    3.70
  -7 -18   1    4.50    3.00
   7 -18  -1    3.00    3.80
   7 -18  -1    2.80    3.60
  -7 -18   1    2.50    3.50
  -7  18   1    7.10    3.60
  -7  18   1    4.10    3.40
   7  18  -1    9.10    3.10
   6 -18  -1   20.30    3.90
  -6 -18   1   23.00    4.10
   6 -18  -1   22.10    4.30
  -6 -18   1   24.80    4.30
   6 -18  -1   21.80    5.40
  -6  18   1   22.40    4.60
  -6  18   1   22.10    2.50
  -6  18   1   30.10    4.70
   6  18  -1   21.90    3.70
  -5 -18   1   -3.30    2.90
   5 -18  -1    1.70    2.90
   5 -18  -1   -0.30    3.50
  -5 -18   1    3.60    2.60
  -5 -18   1   -4.40    2.50
   5 -18  -1   -0.40    4.60
  -5  18   1   -1.50    1.30
  -5  18   1    0.60    3.00
   5  18  -1    1.50    2.70
  -5  18   1    4.40    3.10
   4 -18  -1   24.20    3.80
  -4 -18   1   13.00    3.30
  -4 -18   1   20.60    3.80
   4 -18  -1   25.40    4.80
   4 -18  -1   22.80    4.30
  -4 -18   1   26.20    4.40
   4  18  -1   24.90    3.70
  -4  18   1   19.60    4.00
  -4  18   1   13.90    3.70
  -3 -18   1    3.20    2.60
  -3 -18   1   -2.20    2.30
   3 -18  -1    1.00    2.60
  -3 -18   1    2.30    3.20
   3 -18  -1   -1.30    3.00
   3 -18  -1   -1.30    3.00
   3  18  -1   -1.00    2.40
  -3  18   1    0.50    2.50
  -3  18   1    2.90    2.90
  -2 -18   1    3.40    3.00
  -2 -18   1    1.80    2.60
  -2 -18   1    3.50    3.10
   2 -18  -1    5.30    2.50
   2 -18  -1    5.20    3.40
   2 -18  -1    2.30    2.90
  -2  18   1   10.40    3.30
   2  18  -1    8.30    2.60
   2  18  -1   12.30    3.10
  -2  18   1   -2.30    5.00
   2  18  -1    5.30    2.90
  -1 -18   1    4.20    2.50
  -1 -18   1    5.50    3.10
   1 -18  -1    6.10    3.40
   1 -18  -1    1.90    2.10
  -1 -18   1    2.00    3.20
   1 -18  -1   10.70    3.50
   1  18  -1    0.90    4.20
  -1  18   1    4.50    2.60
  -1  18   1    0.70    4.10
  -1  18   1    5.40    3.00
   1  18  -1    2.40    2.80
   1  18  -1    2.40    2.50
   0 -18   1    0.90    3.10
   0 -18  -1    3.80    5.10
   0 -18   1   -2.30    2.90
   0 -18   1    3.90    2.90
   0 -18  -1    1.10    2.90
   0  18  -1    5.50    3.20
   0  18   1    0.50    3.00
   0  18  -1   -0.30    2.70
   0  18   1    2.80    2.00
   0  18   1    2.40    3.50
   1 -18   1   82.09    9.30
  -1 -18  -1   95.09   10.20
   1 -18   1  114.49    8.00
  -1 -18  -1  114.39    7.30
   1 -18   1  116.29    7.50
  -1 -18  -1  110.29    7.60
  -1  18  -1  119.39    7.00
   1  18   1  109.99    9.30
   1  18   1  102.29    6.90
   2 -18   1   12.70    6.30
  -2 -18  -1   12.80    4.70
  -2 -18  -1    9.10    3.50
  -2 -18  -1    5.70    3.30
   2 -18   1    6.20    3.40
  -2  18  -1   15.80    3.50
  -2  18  -1    4.10    3.50
   2  18   1    8.10    4.60
   2  18   1   11.90    3.40
  -3 -18  -1    9.50    3.40
  -3 -18  -1    9.80    3.50
   3 -18   1    9.80    3.80
   3 -18   1    5.90    4.30
   3  18   1   17.80    3.70
   3  18   1   11.80    3.40
  -3  18  -1   11.30    3.20
  -3  18  -1   17.20    3.70
   4 -18   1   15.80    6.00
  -4 -18  -1   13.30    3.60
  -4 -18  -1    8.50    3.50
   4 -18   1   18.90    4.20
   4  18   1   11.60    3.40
  -4  18  -1   11.20    3.60
  -4  18  -1   10.10    3.30
  -5 -18  -1    0.10    3.00
   5 -18   1   -0.50    3.60
  -5 -18  -1    2.50    2.80
   5 -18   1    4.30    4.50
  -5  18  -1    2.30    1.50
  -5  18  -1    4.10    3.10
   5  18   1   -1.10    2.60
  -5  18  -1    1.20    2.70
   6 -18   1   36.10    5.30
   6 -18   1   32.00    8.10
  -6 -18  -1   34.60    5.00
  -6 -18  -1   42.50    5.50
  -6  18  -1   40.00    5.20
  -6  18  -1   55.19    6.10
   6  18   1   44.50    5.20
  -6  18  -1   46.30    3.60
  -7 -18  -1   23.20    4.20
  -7 -18  -1   31.80    5.10
   7 -18   1   29.90    5.20
   7 -18   1   29.10    8.00
  -7  18  -1   21.40    4.30
  -7  18  -1   25.90    3.20
  -7  18  -1   30.00    4.60
   8 -18   1   -2.90    5.90
  -8 -18  -1    7.90    3.90
   8 -18   1   10.70    4.40
  -8  18  -1    9.80    3.40
  -8  18  -1    5.00    2.60
  -8  18  -1    3.30    3.30
  -9 -18  -1    5.40    4.60
   9 -18   1    7.60    4.50
   9 -18   1    5.90    4.30
  -9 -18  -1    2.00    5.90
   9  18   1    7.80    4.10
  -9  18  -1    4.00    3.50
  -9  18  -1    8.40    2.90
  -9  18  -1    3.30    3.60
 -10 -18  -1    0.80    3.10
 -10  18  -1   -1.30    3.40
  -9 -19   1   93.09    8.00
   9 -19  -1  121.49   10.10
  -9 -19   1  101.19    7.10
   9 -19  -1   98.09    8.30
  -9  19   1   92.29    8.00
  -9  19   1   97.69    7.70
  -8 -19   1    1.10    3.70
   8 -19  -1    2.80    4.00
   8 -19  -1   -1.70    3.90
  -8  19   1    3.90    3.60
  -8  19   1    1.60    2.70
  -8  19   1    1.80    3.70
  -7 -19   1   20.20    4.00
  -7 -19   1   19.10    4.50
   7 -19  -1   12.40    4.30
   7 -19  -1   10.60    5.20
  -7  19   1   12.80    4.20
  -7  19   1   11.30    5.00
   7  19  -1   19.50    3.90
  -6 -19   1   28.20    4.80
  -6 -19   1   34.20    4.60
   6 -19  -1   27.60    4.90
   6 -19  -1   30.60    6.60
  -6  19   1   27.10    4.70
   6  19  -1   35.80    4.60
  -6  19   1   29.60    5.00
  -5 -19   1    7.80    3.10
   5 -19  -1   18.60    7.50
  -5 -19   1    6.00    3.60
   5 -19  -1    2.50    3.60
  -5  19   1   10.00    3.50
  -5  19   1    6.70    3.60
   5  19  -1    6.30    3.00
  -4 -19   1   51.99    5.60
  -4 -19   1   68.09    6.80
   4 -19  -1   56.39    6.50
  -4  19   1   56.99    6.30
   4  19  -1   61.39    5.70
  -4  19   1   64.09    6.30
   3 -19  -1    3.30    3.40
   3 -19  -1    2.60    3.60
  -3 -19   1    2.10    3.00
  -3 -19   1    1.80    3.40
   3  19  -1    3.20    2.90
  -3  19   1    4.80    3.00
  -2 -19   1   18.10    4.30
   2 -19  -1   14.90    4.00
   2 -19  -1   18.80    4.70
  -2 -19   1   20.70    4.20
  -2  19   1   10.90    4.50
   2  19  -1   18.90    3.70
  -2  19   1   20.00    6.30
   1 -19  -1   36.00    5.10
   1 -19  -1   42.90    5.10
  -1 -19   1   54.99    6.20
  -1 -19   1   32.60    4.70
  -1  19   1   43.20    5.50
  -1  19   1   44.70    5.10
   1  19  -1   47.10    5.40
   0 -19  -1    6.10    3.40
   0 -19   1   -2.50    3.10
   0 -19  -1    1.20    3.20
   0 -19   1    5.60    3.30
   0  19  -1    5.90    3.20
   0  19   1    4.30    3.20
   1 -19   1  148.29    8.80
  -1 -19  -1  156.58    8.70
   1 -19   1  169.28    9.40
  -1 -19  -1  141.69    9.00
  -1  19  -1  154.58    8.50
   1  19   1  155.68    8.40
   2 -19   1   21.80    4.40
  -2 -19  -1   29.90    5.00
   2 -19   1   28.60    4.90
  -2 -19  -1   25.10    4.50
   2  19   1   25.30    3.90
  -2  19  -1   31.10    4.40
   3 -19   1   25.00    4.70
   3 -19   1   23.50    4.80
  -3 -19  -1   24.40    4.30
  -3 -19  -1   32.20    4.80
   3  19   1   30.60    4.40
  -3  19  -1   22.40    4.30
  -4 -19  -1  117.79    8.00
  -4 -19  -1  126.09    8.30
   4 -19   1  138.89    9.10
   4 -19   1  117.89    8.10
   4  19   1  132.99    7.60
  -4  19  -1  116.39    7.90
   5 -19   1   -0.30    3.00
   5 -19   1    2.70    3.80
  -5 -19  -1    4.70    3.50
  -5 -19  -1   -1.30    2.90
   5  19   1    2.00    3.10
  -5  19  -1   -4.60    2.80
   6 -19   1   20.00    4.80
  -6 -19  -1   18.20    4.30
  -6 -19  -1   14.70    3.70
   6 -19   1   16.60    4.80
  -6  19  -1   12.50    3.90
   6  19   1   15.60    3.60
   7 -19   1    5.00    4.00
   7 -19   1    3.10    3.40
  -7 -19  -1    5.70    3.50
  -7 -19  -1    5.70    3.90
  -7  19  -1    3.30    3.80
   7  19   1    5.40    3.30
   8 -19   1    3.30    4.20
   8 -19   1    1.70    4.20
  -8 -19  -1    2.70    3.10
  -8 -19  -1    4.80    6.40
  -8  19  -1   13.00    4.50
  -7 -20   1   18.70    4.00
  -7 -20   1   19.80    4.40
   7 -20  -1   13.10    4.40
   7 -20  -1    9.80    4.40
   7  20  -1   13.00    3.80
  -7  20   1    6.20    4.20
  -6 -20   1   15.90    5.70
   6 -20  -1    4.60    4.10
  -6 -20   1    8.50    6.10
   6 -20  -1   14.60    4.80
   6  20  -1    9.90    4.10
   5 -20  -1    2.90    3.90
   5 -20  -1   11.00    4.50
  -5 -20   1    6.60    3.10
  -5 -20   1   15.60    4.50
  -5  20   1    7.30    3.50
   5  20  -1    4.70    3.20
   4 -20  -1   20.80    4.60
   4 -20  -1   26.30    5.60
  -4 -20   1   27.90    5.10
  -4 -20   1   28.30    4.50
   4  20  -1   19.10    3.90
  -4  20   1   20.00    4.30
  -3 -20   1    9.60    4.00
   3 -20  -1    7.40    3.90
  -3 -20   1   12.30    3.50
   3 -20  -1    7.20    4.10
   3  20  -1    6.90    3.40
  -3  20   1   13.80    3.90
   2 -20  -1   20.30    4.30
  -2 -20   1   15.00    4.10
  -2 -20   1   14.20    4.20
   2 -20  -1    7.90    4.10
  -2  20   1    8.10    3.50
   2  20  -1   12.40    3.60
   1 -20  -1   -0.40    3.20
   1 -20  -1   -1.30    3.00
  -1 -20   1    2.30    3.30
  -1 -20   1    0.00    3.30
  -1  20   1    2.40    3.10
   1  20  -1   10.70    3.50
   0 -20  -1    2.70    3.40
   0 -20   1   -1.20    3.40
   0 -20   1    1.60    3.10
   0 -20  -1   -2.30    3.20
   0  20  -1   -1.30    3.10
   0  20   1    2.40    3.20
   1 -20   1    3.10    3.40
  -1 -20  -1   -1.00    3.30
  -1 -20  -1   -3.80    2.80
   1 -20   1    2.10    3.20
  -1  20  -1   -0.80    2.90
   1  20   1    6.60    3.20
  -2 -20  -1    0.70    3.00
   2 -20   1   -0.50    3.30
  -2 -20  -1   -0.40    3.50
   2 -20   1    4.10    3.90
  -2  20  -1    2.30    3.10
   2  20   1   -1.20    3.20
   3 -20   1   14.10    4.40
   3 -20   1   12.50    4.00
  -3 -20  -1   16.70    4.20
  -3 -20  -1   14.20    4.40
  -3  20  -1   16.30    4.10
   3  20   1    9.00    3.80
  -4 -20  -1   83.89    7.50
   4 -20   1   78.89    7.90
   4 -20   1   72.89    7.60
  -4 -20  -1   85.39    7.40
   4  20   1   88.99    6.80
  -4  20  -1   82.09    7.20
   5 -20   1   -0.90    4.10
  -5 -20  -1    2.40    3.40
   5 -20   1   -1.50    3.20
  -5 -20  -1   -2.00    3.20
   5  20   1   -1.30    3.10
  -5  20  -1   -0.40    3.30
  -6 -20  -1   37.40    5.70
   6 -20   1   26.10    5.20
   6 -20   1   33.80    5.80
  -6 -20  -1   37.20    6.70
  -6  20  -1   33.50    5.10
   6  20   1   37.20    5.20
   7 -20   1   -0.90    3.90
  -7 -20  -1    4.30    4.20
  -7 -20  -1    3.10    3.40
  -7  20  -1    5.00    3.50
   7  20   1    3.30    3.60
   5 -21  -1    4.90    4.30
  -5 -21   1    4.00    4.20
  -5 -21   1    7.00    3.30
   5 -21  -1    7.50    4.10
   5  21  -1   -1.50    3.10
  -5  21   1    8.40    3.60
   4 -21  -1   73.29    7.70
  -4 -21   1   90.39   13.50
   4 -21  -1   76.49    8.00
  -4  21   1   77.19    7.10
   4  21  -1   59.39    8.60
  -3 -21   1    2.50    3.40
   3 -21  -1   -2.60    3.70
  -3 -21   1    2.10    4.20
   3 -21  -1    3.70    4.00
  -3  21   1   -1.10    3.40
   3  21  -1    5.70    3.40
  -2 -21   1   29.60    5.20
  -2 -21   1   27.90    5.10
   2 -21  -1   28.50    5.70
   2 -21  -1   25.90    4.90
  -2  21   1   38.80    5.00
   2  21  -1   37.10    4.80
   1 -21  -1   40.20    5.60
  -1 -21   1   40.30    5.60
  -1 -21   1   41.80    5.70
   1 -21  -1   44.80    6.20
   1  21  -1   46.60    5.50
  -1  21   1   58.69    6.60
   0 -21   1    1.10    3.50
   0 -21  -1    0.30    3.30
   0 -21   1   -4.30    3.20
   0 -21  -1    4.90    4.00
   0  21  -1    5.30    3.30
   0  21   1    3.90    3.50
   1 -21   1  139.19    9.30
  -1 -21  -1  137.19    8.90
   1 -21   1  137.09    9.50
  -1 -21  -1  152.48    9.60
   1  21   1  142.29    8.60
  -1  21  -1  141.99    8.60
   2 -21   1   20.70    4.90
  -2 -21  -1   19.30    4.80
   2 -21   1   17.70    4.80
  -2 -21  -1   28.40    4.90
   2  21   1   13.00    4.10
  -2  21  -1   20.30    4.30
   3 -21   1   40.60    5.70
  -3 -21  -1   53.59    6.50
   3 -21   1   57.69    7.30
  -3 -21  -1   52.79    6.10
   3  21   1   57.49    6.60
  -3  21  -1   47.50    5.60
   4 -21   1  194.48   13.20
  -4 -21  -1  176.38   11.20
  -4 -21  -1  176.38   14.40
   4 -21   1  172.48   11.30
   4  21   1  205.98   10.40
  -4  21  -1  190.68   10.40
   5 -21   1   -2.30    3.50
  -5 -21  -1    4.40    3.70
  -5 -21  -1   -3.00    4.70
  -5  21  -1    6.00    4.00
   5  21   1   -3.30    4.80
 -18   0   2    9.60    3.90
  18   0  -2   14.80    5.10
  18   0  -2   17.30    3.80
 -18   0   2   11.80    3.50
 -17   0   2    9.80    3.60
  17   0  -2    0.90    3.20
  17   0  -2    5.00    3.00
 -17   0   2    4.50    2.80
  16   0  -2   21.20    3.90
  16   0  -2   11.40    3.20
 -16   0   2   20.10    3.80
 -16   0   2   25.50    4.30
 -15   0   2   82.39    6.20
  15   0  -2   83.39    5.30
 -15   0   2   73.69    6.30
  15   0  -2   81.99    6.50
  15   0  -2   82.19    5.80
 -15   0   2   76.89    5.70
  14   0  -2  142.49    6.80
 -14   0   2  136.69    7.40
  14   0  -2  138.59    7.10
 -14   0   2  159.88    8.40
 -14   0   2  157.88   10.00
  14   0  -2  149.88    8.10
 -13   0   2  238.78    8.80
  13   0  -2  258.47   10.20
 -13   0   2  278.17   11.00
 -13   0   2  262.87   10.60
  13   0  -2  266.67   10.80
  13   0  -2  255.77   10.20
 -13   0   2  276.57   11.00
  13   0  -2  250.17   10.20
 -12   0   2   77.99    5.50
  12   0  -2   73.69    4.70
  12   0  -2   80.19    5.30
 -12   0   2   81.19    5.40
  12   0  -2   76.09    4.80
 -12   0   2   82.59    5.10
 -11   0   2  156.38    7.20
  11   0  -2  158.48    7.30
 -11   0   2  156.48    7.30
  11   0  -2  154.68    6.60
 -11   0   2  162.48    5.70
  11   0  -2  152.88    6.80
 -11   0   2  146.29    6.90
  10   0  -2  213.88    8.20
 -10   0   2  213.98    8.50
  10   0  -2  206.38    8.40
 -10   0   2  211.98    8.50
 -10   0   2  201.98    8.20
  10   0  -2  202.78    7.80
   9   0  -2   10.00    1.50
   9   0  -2   10.40    2.10
  -9   0   2    9.30    1.30
   9   0  -2   13.50    1.90
  -9   0   2    6.80    1.70
   8   0  -2  779.32   23.40
   8   0  -2  759.52   23.80
   8   0  -2  752.32   23.30
  -8   0   2  762.62   23.90
  -8   0   2  765.72   22.90
  -8   0   2  768.52   23.80
  -8   0   2  774.22   23.90
   8   0  -2  790.72   23.80
  -7   0   2  372.86   12.10
   7   0  -2  359.16   11.80
   7   0  -2  356.76   12.00
   7   0  -2  371.66   13.70
  -7   0   2  363.36   11.90
  -7   0   2  365.26   11.20
   7   0  -2  367.16   11.60
  -7   0   2  363.36   11.20
   7   0  -2  357.06   12.00
  -7   0   2  366.66   12.10
  -7   0   2  355.26   11.90
  -7   0   2  370.76   12.00
   7   0  -2  367.56   11.50
  -6   0   2  238.48    7.60
   6   0  -2  246.38    7.90
  -6   0   2  238.28    8.20
   6   0  -2  252.87    7.90
   6   0  -2  244.28    8.30
   6   0  -2  216.88    9.70
  -6   0   2  247.58    8.50
  -6   0   2  247.68    8.30
   6   0  -2  246.78    8.70
  -6   0   2  247.88    8.40
  -5   0   2 1548.15   44.60
   5   0  -2 1525.15   45.30
  -5   0   2 1522.05   45.20
   5   0  -2 1551.24   44.90
  -5   0   2 1564.54   45.60
   5   0  -2 1591.74   45.30
  -5   0   2 1530.85   45.20
  -5   0   2 1558.54   45.20
  -5   0   2 1514.25   45.30
   5   0  -2 1554.24   44.90
   5   0  -2 1524.65   45.20
  -5   0   2 1530.15   44.60
   5   0  -2 1549.84   45.10
   4   0  -2  115.59    3.90
   4   0  -2  111.39    4.10
  -4   0   2  116.59    4.80
  -4   0   2  113.69    3.70
   4   0  -2  107.49    4.60
  -4   0   2  115.09    4.20
  -4   0   2  109.79    4.20
  -4   0   2  116.49    3.70
  -4   0   2  116.99    4.50
   4   0  -2  117.39    3.90
   4   0  -2  111.09    4.40
  -4   0   2  112.09    4.20
   3   0  -2  418.86   12.40
  -3   0   2  427.66   12.90
  -3   0   2  426.96   12.30
   3   0  -2  409.76   12.80
  -3   0   2  421.76   12.80
  -3   0   2  415.06   12.90
   3   0  -2  421.86   12.70
   3   0  -2  418.36   12.80
   3   0  -2  421.36   12.60
  -3   0   2  412.76   12.20
   3   0  -2  428.66   12.60
  -3   0   2  427.86   12.60
   3   0  -2  432.06   12.40
  -3   0   2  420.66   12.60
   2   0  -2  108.89    3.70
   2   0  -2  110.19    3.40
   2   0  -2  109.59    3.30
  -2   0   2  108.19    3.50
  -2   0   2  105.19    3.40
  -2   0   2  103.29    3.70
   2   0  -2  101.89    3.40
   2   0  -2  101.79    3.40
  -2   0   2  101.29    3.40
   2   0  -2  103.09    3.30
   0   0   2  109.59    3.70
   1   0   2  186.48    6.30
   1   0   2  195.18    6.10
   1   0   2  187.78    6.00
  -1   0  -2  197.18    6.30
  -1   0  -2  194.48    6.00
   1   0   2  166.68    7.30
  -1   0  -2  197.98    6.20
  -1   0  -2  185.68    6.10
   1   0   2  199.08    6.30
  -1   0  -2  195.28    6.10
   1   0   2  197.08    6.20
  -2   0  -2  127.59    4.50
   2   0   2  126.99    4.80
  -2   0  -2  123.79    4.60
   2   0   2  131.49    4.50
   2   0   2  127.29    4.50
   2   0   2  127.49    4.80
  -2   0  -2  128.69    4.70
   2   0   2  132.59    4.50
   2   0   2  125.89    4.60
  -2   0  -2  122.79    4.40
  -2   0  -2  127.29    4.50
   3   0   2   11.70    1.60
  -3   0  -2    8.60    1.40
  -3   0  -2    9.60    1.60
   3   0   2   14.20    2.40
  -3   0  -2   10.30    1.80
   3   0   2    9.50    1.70
   3   0   2    9.40    1.40
   3   0   2    9.80    1.50
  -3   0  -2    8.40    1.30
   3   0   2   11.80    1.60
  -3   0  -2   10.40    1.40
   4   0   2   15.20    1.80
  -4   0  -2   14.10    1.70
  -4   0  -2   13.90    1.90
   4   0   2   14.50    1.60
   4   0   2   11.80    1.90
  -4   0  -2   11.60    1.60
   4   0   2   12.10    1.70
   4   0   2    8.50    1.60
  -4   0  -2   13.80    1.90
   5   0   2 3925.71  113.59
   5   0   2 3841.02  113.79
   5   0   2 3995.70  113.99
  -5   0  -2 3983.30  113.39
   5   0   2 3922.91  113.39
  -5   0  -2 3965.70  113.59
   5   0   2 3903.01  113.49
  -5   0  -2 3850.31  113.89
   5   0   2 3848.72  113.49
  -5   0  -2 3950.80  113.99
  -5   0  -2 3941.91  113.39
   6   0   2   18.30    2.00
  -6   0  -2   17.00    2.00
   6   0   2   17.00    2.20
  -6   0  -2   19.30    2.10
  -6   0  -2   12.80    2.90
   6   0   2   18.80    2.20
   6   0   2   18.70    2.70
   6   0   2   15.50    2.20
  -6   0  -2   17.00    2.30
   6   0   2   16.50    2.00
  -6   0  -2   17.30    2.30
  -6   0  -2   16.70    1.90
  -7   0  -2  126.19    6.00
  -7   0  -2  127.99    6.60
   7   0   2  127.99    5.40
   7   0   2  138.49    5.90
  -7   0  -2  123.19    7.00
  -7   0  -2  131.99    5.90
   7   0   2  130.19    5.60
   7   0   2  129.69    5.80
   7   0   2  134.99    6.10
  -7   0  -2  129.79    5.30
  -8   0  -2  587.44   19.40
   8   0   2  589.24   19.30
  -8   0  -2  591.24   19.60
   8   0   2  602.44   18.80
  -8   0  -2  613.34   18.60
  -8   0  -2  577.34   19.40
   8   0   2  582.94   18.60
   8   0   2  557.74   20.40
  -9   0  -2  233.08    9.20
  -9   0  -2  231.88    9.70
  -9   0  -2  218.68    9.30
   9   0   2  233.18    9.30
   9   0   2  227.38    8.70
   9   0   2  235.08    9.20
   9   0   2  235.28    9.60
  -9   0  -2  230.18    8.50
 -10   0  -2  825.42   24.90
  10   0   2  784.22   25.20
 -10   0  -2  769.02   25.80
  10   0   2  780.42   25.80
  10   0   2  814.42   25.60
 -10   0  -2  823.52   26.20
 -10   0  -2  820.72   25.60
  10   0   2  762.12   25.00
  11   0   2   28.50    3.60
  11   0   2   33.30    3.80
 -11   0  -2   36.00    4.30
 -11   0  -2   31.90    3.80
 -11   0  -2   31.60    3.80
 -11   0  -2   30.10    3.20
  11   0   2   28.80    3.70
  11   0   2   25.10    3.40
  12   0   2  715.33   23.10
 -12   0  -2  667.53   23.50
  12   0   2  702.33   23.60
 -12   0  -2  704.73   24.00
 -12   0  -2  711.23   23.50
 -12   0  -2  693.03   22.30
  12   0   2  735.03   23.60
  12   0   2  677.93   23.20
  13   0   2  376.76   13.80
  13   0   2  355.16   14.00
 -13   0  -2  375.16   14.70
  13   0   2  336.07   13.10
 -13   0  -2  342.77   13.90
 -13   0  -2  375.16   14.80
  14   0   2    3.60    2.30
  14   0   2   -2.60    2.80
  14   0   2   -0.20    1.70
 -14   0  -2    0.10    2.90
 -14   0  -2    0.60    2.90
 -14   0  -2   -0.20    2.00
 -14   0  -2    1.80    2.10
  15   0   2  103.39    7.00
 -15   0  -2  121.29    8.10
 -15   0  -2  100.19    7.60
  15   0   2  110.69    7.50
  16   0   2   -0.40    3.00
 -16   0  -2    2.50    2.90
  16   0   2   -4.20    3.00
 -16   0  -2    2.90    3.60
  17   0   2   11.10    4.00
 -17   0  -2    5.90    4.00
 -17   0  -2   20.10    4.10
  17   0   2   14.70    4.00
 -18  -1   2   18.90    3.80
  18  -1  -2   21.40    5.40
 -18  -1   2   22.10    4.50
 -18   1   2   21.90    4.60
  18   1  -2   13.30    4.40
 -18   1   2   19.90    3.80
  18   1  -2   23.80    3.90
 -17  -1   2    2.10    2.70
 -17  -1   2    3.10    3.20
  17  -1  -2   -2.60    2.80
  17  -1  -2    1.70    2.90
 -17   1   2    5.40    3.30
  17   1  -2    0.10    2.60
  17   1  -2    5.20    3.40
 -17   1   2    2.30    2.90
  16  -1  -2    0.10    2.50
 -16  -1   2   -2.20    2.70
  16  -1  -2   -2.80    2.70
 -16  -1   2    0.50    2.50
  16   1  -2   -0.70    2.50
 -16   1   2   -1.10    2.60
  16   1  -2   -2.60    2.60
 -16   1   2    0.50    2.80
  15  -1  -2   11.80    3.30
  15  -1  -2    3.60    2.10
  15  -1  -2    7.40    3.40
 -15  -1   2    3.70    2.70
  15  -1  -2    2.00    2.60
 -15  -1   2    5.40    2.90
 -15  -1   2    4.60    2.30
  15   1  -2    6.40    3.00
  15   1  -2    3.70    2.00
 -15   1   2    4.40    3.00
 -15   1   2    7.30    2.90
  15   1  -2    5.40    2.50
 -15   1   2    1.60    2.10
  14  -1  -2    5.70    2.20
 -14  -1   2    6.60    2.30
  14  -1  -2    5.50    2.80
 -14  -1   2   10.40    4.00
 -14  -1   2    7.10    2.80
[truncated: 2,396,295 more chars]
